# Supplementary material for: 3-(4-Bromo­phenyl­sulfon­yl)-5-cyclo­pentyl-2-methyl-1-benzofuran
Source: Acta Crystallogr Sect E Struct Rep Online. 2012 May 5;68(Pt 6):o1624. doi: 10.1107/S1600536812019411 (PMC3379229; doi:10.1107/S1600536812019411)
Supplement: Supplementary file 1 [file e-68-o1624-sup1.cif]

##############################################################################
#                                                                            #
# This CIF contains the data in a paper accepted for publication in          #
# Acta Crystallographica Section E. It conforms to the requirements of       #
# Notes for Authors for Acta Crystallographica Section E, and has been       #
# peer reviewed under the auspices of the IUCr Commission on Journals.       #
#                                                                            #
# Full details of the Crystallographic Information File format               #
# are given in the paper "The Crystallographic Information File (CIF):       #
# a New Standard Archive File for Crystallography" by S. R. Hall, F. H.      #
# Allen and I. D. Brown [Acta Cryst. (1991), A47, 655-685].                  #
#                                                                            #
# The current version of the core CIF dictionary is obtainable from          #
# ftp://ftp.iucr.org/pub/cif_core.dic.                                       #
#                                                                            #
# Software is freely available for graphical display of the structure(s)     #
# in this CIF. For information consult the CIF software page                 #
# http://www.iucr.org/resources/cif/software.                                #
#                                                                            #
# This file may be used for bona fide research purposes within the           #
# scientific community so long as proper attribution is given to the journal # 
# article from which it was obtained.                                        #
#                                                                            #
##############################################################################
data_global
_audit_creation_method     'form.cif (version 2.0)'
_journal_data_validation_number     ?
_journal_date_recd_electronic     2012-04-03
_journal_date_accepted     2012-04-30
_journal_name_full     'Acta Crystallographica, Section E'
_journal_year     2012
_journal_volume     68
_journal_issue      6
_journal_page_first     o1624
_journal_page_last     o1624
_journal_paper_category     QO
_journal_paper_doi     10.1107/S1600536812019411
_journal_coeditor_code     FY2055
_publ_contact_author_name     'Prof. Uk Lee'
_publ_contact_author_address
;
 Department of Chemistry, Pukyong National University, 599-1 Daeyeon 3-dong
 Nam-gu, Busan 608-737, Republic of Korea
;
_publ_contact_author_email     'uklee@pknu.ac.kr'
_publ_contact_author_fax     '+82-51-629-5583'
_publ_contact_author_phone     '+82-51-629-5596'
_publ_section_title
;
3-(4-Bromophenylsulfonyl)-5-cyclopentyl-2-methyl-1-benzofuran
;
loop_
    _publ_author_name
    _publ_author_address
    'Choi, Hong Dae'
;
 Department of Chemistry, Dongeui University, San 24 Kaya-dong Busanjin-gu,
 Busan 614-714, Republic of Korea
;
    'Seo, Pil Ja'
;
 Department of Chemistry, Dongeui University, San 24 Kaya-dong Busanjin-gu,
 Busan 614-714, Republic of Korea
;
    'Lee, Uk'
;
 Department of Chemistry, Pukyong National University, 599-1 Daeyeon 3-dong
 Nam-gu, Busan 608-737, Republic of Korea
;
data_I
_chemical_name_systematic
;
3-(4-Bromophenylsulfonyl)-5-cyclopentyl-2-methyl-1-benzofuran
;
_chemical_name_common     ?
_chemical_formula_moiety     'C20 H19 Br O3 S'
_chemical_formula_sum     'C20 H19 Br O3 S'
_chemical_formula_iupac     'C20 H19 Br O3 S'
_chemical_formula_weight     419.32
_chemical_melting_point     ?
_symmetry_cell_setting     monoclinic
_symmetry_space_group_name_H-M     'P 21/c '
_symmetry_space_group_name_Hall     '-P 2ybc'
loop_
    _symmetry_equiv_pos_as_xyz
    'x, y, z'
    '-x, y+1/2, -z+1/2'
    '-x, -y, -z'
    'x, -y-1/2, z-1/2'
_cell_length_a     6.8956(2)
_cell_length_b     17.1034(3)
_cell_length_c     15.7773(3)
_cell_angle_alpha     90.00
_cell_angle_beta     97.5330(10)
_cell_angle_gamma     90.00
_cell_volume     1844.69(7)
_cell_formula_units_Z     4
_cell_measurement_reflns_used     5006
_cell_measurement_theta_min     2.38
_cell_measurement_theta_max     26.92
_cell_measurement_temperature     173(2)
_exptl_crystal_description     'block'
_exptl_crystal_colour     'colourless'
_exptl_crystal_size_max     0.38
_exptl_crystal_size_mid     0.34
_exptl_crystal_size_min     0.27
_exptl_crystal_density_diffrn     1.510
_exptl_crystal_density_meas     ?
_exptl_crystal_density_method     'not measured'
_exptl_crystal_F_000     856
_exptl_absorpt_coefficient_mu     2.357
_exptl_absorpt_correction_type     multi-scan
_exptl_absorpt_process_details     '(<i>SADABS</i>; Bruker, 2009)'
_exptl_absorpt_correction_T_min     0.4686
_exptl_absorpt_correction_T_max     0.5696
_exptl_special_details     ?
_diffrn_ambient_temperature     173(2)
_diffrn_radiation_type     MoK\a
_diffrn_radiation_wavelength     0.71073
_diffrn_radiation_source     'rotating anode'
_diffrn_radiation_monochromator     'graphite multilayer'
_diffrn_measurement_device_type     'Bruker SMART APEXII CCD'
_diffrn_measurement_method     '\f and \w scans'
_diffrn_detector_area_resol_mean     10.0
_diffrn_reflns_number     18310
_diffrn_reflns_av_R_equivalents     0.0408
_diffrn_reflns_av_sigmaI/netI     0.0391
_diffrn_reflns_theta_min     1.76
_diffrn_reflns_theta_max     28.36
_diffrn_reflns_theta_full     28.36
_diffrn_measured_fraction_theta_max     0.998
_diffrn_measured_fraction_theta_full     0.998
_diffrn_reflns_limit_h_min     -9
_diffrn_reflns_limit_h_max     9
_diffrn_reflns_limit_k_min     -22
_diffrn_reflns_limit_k_max     22
_diffrn_reflns_limit_l_min     -21
_diffrn_reflns_limit_l_max     19
_diffrn_standards_number     0
_diffrn_standards_interval_count     ?
_diffrn_standards_interval_time     ?
_diffrn_standards_decay_%     ?
_refine_special_details
;
 Refinement of F^2^ against ALL reflections.  The weighted R-factor wR and
 goodness of fit S are based on F^2^, conventional R-factors R are based
 on F, with F set to zero for negative F^2^. The threshold expression of
 F^2^ > 2sigma(F^2^) is used only for calculating R-factors(gt) etc. and is
 not relevant to the choice of reflections for refinement.  R-factors based
 on F^2^ are statistically about twice as large as those based on F, and R-
 factors based on ALL data will be even larger.
;
_reflns_number_total     4602
_reflns_number_gt     3416
_reflns_threshold_expression     I>2\s(I)
_refine_ls_structure_factor_coef     Fsqd
_refine_ls_matrix_type     full
_refine_ls_R_factor_all     0.0574
_refine_ls_R_factor_gt     0.0376
_refine_ls_wR_factor_gt     0.0856
_refine_ls_wR_factor_ref     0.0934
_refine_ls_goodness_of_fit_ref     1.022
_refine_ls_restrained_S_all     1.022
_refine_ls_number_reflns     4602
_refine_ls_number_parameters     227
_refine_ls_number_restraints     0
_refine_ls_hydrogen_treatment     constr
_refine_ls_weighting_scheme     calc
_refine_ls_weighting_details
         'calc w=1/[\s^2^(Fo^2^)+(0.0389P)^2^+0.8231P] where P=(Fo^2^+2Fc^2^)/3'
_atom_sites_solution_hydrogens     difmap
_atom_sites_solution_primary     direct
_atom_sites_solution_secondary     difmap
_refine_ls_shift/su_max     0.000
_refine_ls_shift/su_mean     0.000
_refine_diff_density_max     0.578
_refine_diff_density_min     -0.729
_refine_ls_extinction_method     none
_refine_ls_extinction_coef     ?
loop_
    _atom_type_symbol
    _atom_type_description
    _atom_type_scat_dispersion_real
    _atom_type_scat_dispersion_imag
    _atom_type_scat_source
    'C' 'C' 0.0033 0.0016
                         'International Tables Vol C Tables 4.2.6.8 and 6.1.1.4'
    'H' 'H' 0.0000 0.0000
                         'International Tables Vol C Tables 4.2.6.8 and 6.1.1.4'
    'O' 'O' 0.0106 0.0060
                         'International Tables Vol C Tables 4.2.6.8 and 6.1.1.4'
    'S' 'S' 0.1246 0.1234
                         'International Tables Vol C Tables 4.2.6.8 and 6.1.1.4'
    'Br' 'Br' -0.2901 2.4595
                         'International Tables Vol C Tables 4.2.6.8 and 6.1.1.4'
_computing_data_collection     '<i>APEX2</i> (Bruker, 2009)'
_computing_cell_refinement     '<i>SAINT</i> (Bruker, 2009)'
_computing_data_reduction     '<i>SAINT</i> (Bruker, 2009)'
_computing_structure_solution     '<i>SHELXS97</i> (Sheldrick, 2008)'
_computing_structure_refinement     '<i>SHELXL97</i> (Sheldrick, 2008)'
_computing_molecular_graphics
        '<i>ORTEP-3</i> (Farrugia, 1997) and <i>DIAMOND</i> (Brandenburg, 1998)'
_computing_publication_material     '<i>SHELXL97</i> (Sheldrick, 2008)'
loop_
    _atom_site_type_symbol
    _atom_site_label
    _atom_site_fract_x
    _atom_site_fract_y
    _atom_site_fract_z
    _atom_site_U_iso_or_equiv
    _atom_site_adp_type
    _atom_site_calc_flag
    _atom_site_refinement_flags
    _atom_site_occupancy
    _atom_site_symmetry_multiplicity
    _atom_site_disorder_assembly
    _atom_site_disorder_group
    Br Br1 -0.32092(5) 0.301064(16) 0.016006(19) 0.06550(13) Uani d . 1 2 . .
    S S1 0.31357(7) 0.28508(3) 0.34905(3) 0.02688(12) Uani d . 1 2 . .
    O O1 0.2226(2) 0.48448(8) 0.45861(10) 0.0398(4) Uani d . 1 2 . .
    O O2 0.5019(2) 0.27163(8) 0.32240(10) 0.0356(3) Uani d . 1 2 . .
    O O3 0.2418(2) 0.23232(8) 0.40858(9) 0.0363(3) Uani d . 1 2 . .
    C C1 0.3124(3) 0.37925(11) 0.38922(12) 0.0282(4) Uani d . 1 2 . .
    C C2 0.4174(3) 0.44557(11) 0.36055(13) 0.0288(4) Uani d . 1 2 . .
    C C3 0.5464(3) 0.45853(11) 0.30148(13) 0.0313(4) Uani d . 1 2 . .
    H H3 0.5924 0.4161 0.2707 0.038 Uiso calc R 1 2 . .
    C C4 0.6077(3) 0.53476(12) 0.28803(14) 0.0351(5) Uani d . 1 2 . .
    C C5 0.5410(4) 0.59592(12) 0.33602(15) 0.0406(5) Uani d . 1 2 . .
    H H5 0.5841 0.6476 0.3268 0.049 Uiso calc R 1 2 . .
    C C6 0.4158(4) 0.58411(12) 0.39592(15) 0.0408(5) Uani d . 1 2 . .
    H H6 0.3735 0.6259 0.4286 0.049 Uiso calc R 1 2 . .
    C C7 0.3554(3) 0.50843(12) 0.40580(14) 0.0338(5) Uani d . 1 2 . .
    C C8 0.1965(3) 0.40590(12) 0.44621(14) 0.0351(5) Uani d . 1 2 . .
    C C9 0.0490(4) 0.36946(14) 0.49391(18) 0.0509(7) Uani d . 1 2 . .
    H H9A -0.0824 0.3813 0.4652 0.076 Uiso calc R 1 2 . .
    H H9B 0.0634 0.3903 0.5523 0.076 Uiso calc R 1 2 . .
    H H9C 0.0685 0.3127 0.4959 0.076 Uiso calc R 1 2 . .
    C C10 0.7396(4) 0.55251(12) 0.22173(16) 0.0426(6) Uani d . 1 2 . .
    H H10 0.7525 0.6106 0.2187 0.051 Uiso calc R 1 1 . .
    C C11 0.6704(5) 0.52353(19) 0.13200(18) 0.0642(8) Uani d . 1 2 . .
    H H11A 0.5648 0.5574 0.1037 0.077 Uiso calc R 1 2 . .
    H H11B 0.6206 0.4693 0.1334 0.077 Uiso calc R 1 2 . .
    C C12 0.8493(6) 0.52695(18) 0.0848(2) 0.0763(11) Uani d . 1 2 . .
    H H12A 0.8563 0.4797 0.0491 0.092 Uiso calc R 1 2 . .
    H H12B 0.8435 0.5736 0.0474 0.092 Uiso calc R 1 2 . .
    C C13 1.0259(6) 0.53131(18) 0.1533(3) 0.0822(12) Uani d . 1 2 . .
    H H13A 1.0902 0.5830 0.1525 0.099 Uiso calc R 1 2 . .
    H H13B 1.1222 0.4902 0.1443 0.099 Uiso calc R 1 2 . .
    C C14 0.9451(4) 0.5187(2) 0.2377(2) 0.0685(9) Uani d . 1 2 . .
    H H14A 0.9416 0.4623 0.2519 0.082 Uiso calc R 1 2 . .
    H H14B 1.0253 0.5465 0.2850 0.082 Uiso calc R 1 2 . .
    C C15 0.1402(3) 0.28833(10) 0.25667(12) 0.0257(4) Uani d . 1 2 . .
    C C16 -0.0527(3) 0.26893(12) 0.26253(14) 0.0339(5) Uani d . 1 2 . .
    H H16 -0.0905 0.2530 0.3157 0.041 Uiso calc R 1 2 . .
    C C17 -0.1896(3) 0.27292(13) 0.19020(15) 0.0402(5) Uani d . 1 2 . .
    H H17 -0.3224 0.2596 0.1931 0.048 Uiso calc R 1 2 . .
    C C18 -0.1312(3) 0.29636(12) 0.11402(15) 0.0377(5) Uani d . 1 2 . .
    C C19 0.0603(4) 0.31567(12) 0.10699(14) 0.0382(5) Uani d . 1 2 . .
    H H19 0.0971 0.3315 0.0536 0.046 Uiso calc R 1 2 . .
    C C20 0.1983(3) 0.31153(11) 0.17929(13) 0.0318(4) Uani d . 1 2 . .
    H H20 0.3311 0.3244 0.1760 0.038 Uiso calc R 1 2 . .
loop_
    _atom_site_aniso_label
    _atom_site_aniso_U_11
    _atom_site_aniso_U_22
    _atom_site_aniso_U_33
    _atom_site_aniso_U_12
    _atom_site_aniso_U_13
    _atom_site_aniso_U_23
    Br1 0.0750(2) 0.04795(17) 0.0610(2) 0.00540(13) -0.03790(16) -0.00334(12)
    S1 0.0311(3) 0.0203(2) 0.0284(2) 0.00110(17) 0.00070(19) -0.00012(18)
    O1 0.0528(10) 0.0260(7) 0.0438(9) -0.0022(6) 0.0187(8) -0.0062(6)
    O2 0.0312(8) 0.0323(7) 0.0424(9) 0.0064(6) 0.0021(7) -0.0042(6)
    O3 0.0500(10) 0.0247(7) 0.0336(8) -0.0015(6) 0.0034(7) 0.0042(6)
    C1 0.0340(11) 0.0227(9) 0.0277(10) -0.0017(8) 0.0030(8) -0.0015(8)
    C2 0.0317(11) 0.0228(9) 0.0306(10) -0.0021(7) -0.0001(8) -0.0017(7)
    C3 0.0334(12) 0.0258(10) 0.0349(11) -0.0007(8) 0.0050(9) -0.0013(8)
    C4 0.0371(13) 0.0282(10) 0.0402(12) -0.0016(8) 0.0057(9) 0.0031(9)
    C5 0.0473(14) 0.0229(10) 0.0526(14) -0.0043(9) 0.0098(11) -0.0004(9)
    C6 0.0527(15) 0.0246(10) 0.0466(13) -0.0029(9) 0.0114(11) -0.0071(9)
    C7 0.0382(13) 0.0291(10) 0.0346(11) -0.0018(8) 0.0068(9) -0.0031(8)
    C8 0.0435(13) 0.0246(10) 0.0377(12) -0.0023(8) 0.0072(9) -0.0026(8)
    C9 0.0638(18) 0.0349(12) 0.0610(16) -0.0046(11) 0.0349(14) -0.0037(11)
    C10 0.0514(15) 0.0244(10) 0.0551(15) -0.0008(9) 0.0188(12) 0.0070(10)
    C11 0.076(2) 0.0694(19) 0.0507(17) -0.0048(15) 0.0195(15) 0.0125(14)
    C12 0.113(3) 0.0466(16) 0.082(2) 0.0057(17) 0.061(2) 0.0127(15)
    C13 0.075(2) 0.0528(18) 0.132(3) -0.0021(16) 0.065(3) 0.0032(19)
    C14 0.0474(18) 0.072(2) 0.088(2) -0.0004(14) 0.0185(16) 0.0145(17)
    C15 0.0281(11) 0.0196(8) 0.0291(10) 0.0022(7) 0.0027(8) -0.0020(7)
    C16 0.0303(12) 0.0347(11) 0.0378(12) -0.0025(8) 0.0083(9) -0.0032(9)
    C17 0.0283(12) 0.0408(12) 0.0502(14) -0.0009(9) 0.0006(10) -0.0085(10)
    C18 0.0420(14) 0.0276(10) 0.0389(12) 0.0057(8) -0.0117(10) -0.0069(9)
    C19 0.0542(15) 0.0315(11) 0.0279(11) -0.0023(9) 0.0014(10) 0.0011(8)
    C20 0.0332(12) 0.0295(10) 0.0329(11) -0.0035(8) 0.0041(9) -0.0007(8)
_geom_special_details
;
 All esds (except the esd in the dihedral angle between two l.s. planes)
 are estimated using the full covariance matrix.  The cell esds are taken
 into account individually in the estimation of esds in distances, angles
 and torsion angles; correlations between esds in cell parameters are only
 used when they are defined by crystal symmetry.  An approximate (isotropic)
 treatment of cell esds is used for estimating esds involving l.s. planes.
;
loop_
    _geom_bond_atom_site_label_1
    _geom_bond_atom_site_label_2
    _geom_bond_site_symmetry_2
    _geom_bond_distance
    _geom_bond_publ_flag
    Br1 C18 . 1.892(2) ?
    Br1 O3 4_465 3.3090(16) ?
    S1 O2 . 1.4348(15) ?
    S1 O3 . 1.4362(15) ?
    S1 C1 . 1.7313(19) ?
    S1 C15 . 1.760(2) ?
    O1 C8 . 1.367(2) ?
    O1 C7 . 1.379(3) ?
    C1 C8 . 1.358(3) ?
    C1 C2 . 1.449(3) ?
    C2 C3 . 1.388(3) ?
    C2 C7 . 1.388(3) ?
    C3 C4 . 1.395(3) ?
    C3 H3 . 0.9500 ?
    C4 C5 . 1.404(3) ?
    C4 C10 . 1.504(3) ?
    C5 C6 . 1.376(3) ?
    C5 H5 . 0.9500 ?
    C6 C7 . 1.375(3) ?
    C6 H6 . 0.9500 ?
    C8 C9 . 1.480(3) ?
    C9 H9A . 0.9800 ?
    C9 H9B . 0.9800 ?
    C9 H9C . 0.9800 ?
    C10 C11 . 1.517(4) ?
    C10 C14 . 1.521(4) ?
    C10 H10 . 1.0000 ?
    C11 C12 . 1.523(4) ?
    C11 H11A . 0.9900 ?
    C11 H11B . 0.9900 ?
    C12 C13 . 1.520(5) ?
    C12 H12A . 0.9900 ?
    C12 H12B . 0.9900 ?
    C13 C14 . 1.525(4) ?
    C13 H13A . 0.9900 ?
    C13 H13B . 0.9900 ?
    C14 H14A . 0.9900 ?
    C14 H14B . 0.9900 ?
    C15 C16 . 1.386(3) ?
    C15 C20 . 1.392(3) ?
    C16 C17 . 1.384(3) ?
    C16 H16 . 0.9500 ?
    C17 C18 . 1.377(3) ?
    C17 H17 . 0.9500 ?
    C18 C19 . 1.380(4) ?
    C19 C20 . 1.388(3) ?
    C19 H19 . 0.9500 ?
    C20 H20 . 0.9500 ?
loop_
    _geom_angle_atom_site_label_1
    _geom_angle_atom_site_label_2
    _geom_angle_atom_site_label_3
    _geom_angle_site_symmetry_1
    _geom_angle_site_symmetry_3
    _geom_angle
    _geom_angle_publ_flag
    C18 Br1 O3 . 4_465 153.82(8) ?
    O2 S1 O3 . . 119.56(9) ?
    O2 S1 C1 . . 107.71(9) ?
    O3 S1 C1 . . 109.06(9) ?
    O2 S1 C15 . . 107.74(9) ?
    O3 S1 C15 . . 107.85(9) ?
    C1 S1 C15 . . 103.80(9) ?
    C8 O1 C7 . . 106.92(16) ?
    C8 C1 C2 . . 107.78(17) ?
    C8 C1 S1 . . 125.88(16) ?
    C2 C1 S1 . . 125.97(15) ?
    C3 C2 C7 . . 119.27(18) ?
    C3 C2 C1 . . 136.45(18) ?
    C7 C2 C1 . . 104.23(18) ?
    C2 C3 C4 . . 119.00(19) ?
    C2 C3 H3 . . 120.5 ?
    C4 C3 H3 . . 120.5 ?
    C3 C4 C5 . . 119.2(2) ?
    C3 C4 C10 . . 121.13(19) ?
    C5 C4 C10 . . 119.70(18) ?
    C6 C5 C4 . . 122.7(2) ?
    C6 C5 H5 . . 118.6 ?
    C4 C5 H5 . . 118.6 ?
    C7 C6 C5 . . 116.3(2) ?
    C7 C6 H6 . . 121.9 ?
    C5 C6 H6 . . 121.9 ?
    C6 C7 O1 . . 125.68(19) ?
    C6 C7 C2 . . 123.5(2) ?
    O1 C7 C2 . . 110.74(17) ?
    C1 C8 O1 . . 110.30(18) ?
    C1 C8 C9 . . 134.34(19) ?
    O1 C8 C9 . . 115.33(18) ?
    C8 C9 H9A . . 109.5 ?
    C8 C9 H9B . . 109.5 ?
    H9A C9 H9B . . 109.5 ?
    C8 C9 H9C . . 109.5 ?
    H9A C9 H9C . . 109.5 ?
    H9B C9 H9C . . 109.5 ?
    C4 C10 C11 . . 116.0(2) ?
    C4 C10 C14 . . 116.3(2) ?
    C11 C10 C14 . . 101.7(2) ?
    C4 C10 H10 . . 107.4 ?
    C11 C10 H10 . . 107.4 ?
    C14 C10 H10 . . 107.4 ?
    C10 C11 C12 . . 105.5(3) ?
    C10 C11 H11A . . 110.6 ?
    C12 C11 H11A . . 110.6 ?
    C10 C11 H11B . . 110.6 ?
    C12 C11 H11B . . 110.6 ?
    H11A C11 H11B . . 108.8 ?
    C13 C12 C11 . . 106.2(3) ?
    C13 C12 H12A . . 110.5 ?
    C11 C12 H12A . . 110.5 ?
    C13 C12 H12B . . 110.5 ?
    C11 C12 H12B . . 110.5 ?
    H12A C12 H12B . . 108.7 ?
    C12 C13 C14 . . 105.3(3) ?
    C12 C13 H13A . . 110.7 ?
    C14 C13 H13A . . 110.7 ?
    C12 C13 H13B . . 110.7 ?
    C14 C13 H13B . . 110.7 ?
    H13A C13 H13B . . 108.8 ?
    C10 C14 C13 . . 103.9(3) ?
    C10 C14 H14A . . 111.0 ?
    C13 C14 H14A . . 111.0 ?
    C10 C14 H14B . . 111.0 ?
    C13 C14 H14B . . 111.0 ?
    H14A C14 H14B . . 109.0 ?
    C16 C15 C20 . . 121.06(19) ?
    C16 C15 S1 . . 119.38(16) ?
    C20 C15 S1 . . 119.55(15) ?
    C17 C16 C15 . . 119.4(2) ?
    C17 C16 H16 . . 120.3 ?
    C15 C16 H16 . . 120.3 ?
    C18 C17 C16 . . 119.2(2) ?
    C18 C17 H17 . . 120.4 ?
    C16 C17 H17 . . 120.4 ?
    C17 C18 C19 . . 122.2(2) ?
    C17 C18 Br1 . . 118.42(18) ?
    C19 C18 Br1 . . 119.40(18) ?
    C18 C19 C20 . . 118.8(2) ?
    C18 C19 H19 . . 120.6 ?
    C20 C19 H19 . . 120.6 ?
    C19 C20 C15 . . 119.4(2) ?
    C19 C20 H20 . . 120.3 ?
    C15 C20 H20 . . 120.3 ?
loop_
    _geom_torsion_atom_site_label_1
    _geom_torsion_atom_site_label_2
    _geom_torsion_atom_site_label_3
    _geom_torsion_atom_site_label_4
    _geom_torsion_site_symmetry_1
    _geom_torsion_site_symmetry_2
    _geom_torsion_site_symmetry_3
    _geom_torsion_site_symmetry_4
    _geom_torsion
    _geom_torsion_publ_flag
    O2 S1 C1 C8 . . . . -155.71(19) ?
    O3 S1 C1 C8 . . . . -24.5(2) ?
    C15 S1 C1 C8 . . . . 90.2(2) ?
    O2 S1 C1 C2 . . . . 32.2(2) ?
    O3 S1 C1 C2 . . . . 163.33(17) ?
    C15 S1 C1 C2 . . . . -81.9(2) ?
    C8 C1 C2 C3 . . . . -176.0(2) ?
    S1 C1 C2 C3 . . . . -2.7(4) ?
    C8 C1 C2 C7 . . . . 1.1(2) ?
    S1 C1 C2 C7 . . . . 174.40(16) ?
    C7 C2 C3 C4 . . . . -1.2(3) ?
    C1 C2 C3 C4 . . . . 175.6(2) ?
    C2 C3 C4 C5 . . . . 1.5(3) ?
    C2 C3 C4 C10 . . . . -177.0(2) ?
    C3 C4 C5 C6 . . . . -0.4(4) ?
    C10 C4 C5 C6 . . . . 178.1(2) ?
    C4 C5 C6 C7 . . . . -1.0(4) ?
    C5 C6 C7 O1 . . . . -176.3(2) ?
    C5 C6 C7 C2 . . . . 1.4(4) ?
    C8 O1 C7 C6 . . . . 177.0(2) ?
    C8 O1 C7 C2 . . . . -1.0(2) ?
    C3 C2 C7 C6 . . . . -0.4(3) ?
    C1 C2 C7 C6 . . . . -178.1(2) ?
    C3 C2 C7 O1 . . . . 177.66(19) ?
    C1 C2 C7 O1 . . . . -0.1(2) ?
    C2 C1 C8 O1 . . . . -1.8(3) ?
    S1 C1 C8 O1 . . . . -175.07(15) ?
    C2 C1 C8 C9 . . . . 176.1(3) ?
    S1 C1 C8 C9 . . . . 2.8(4) ?
    C7 O1 C8 C1 . . . . 1.7(2) ?
    C7 O1 C8 C9 . . . . -176.6(2) ?
    C3 C4 C10 C11 . . . . 53.8(3) ?
    C5 C4 C10 C11 . . . . -124.7(3) ?
    C3 C4 C10 C14 . . . . -65.7(3) ?
    C5 C4 C10 C14 . . . . 115.8(3) ?
    C4 C10 C11 C12 . . . . -164.0(2) ?
    C14 C10 C11 C12 . . . . -36.8(3) ?
    C10 C11 C12 C13 . . . . 18.2(3) ?
    C11 C12 C13 C14 . . . . 7.8(3) ?
    C4 C10 C14 C13 . . . . 168.5(2) ?
    C11 C10 C14 C13 . . . . 41.6(3) ?
    C12 C13 C14 C10 . . . . -30.8(3) ?
    O2 S1 C15 C16 . . . . 153.86(15) ?
    O3 S1 C15 C16 . . . . 23.52(18) ?
    C1 S1 C15 C16 . . . . -92.10(17) ?
    O2 S1 C15 C20 . . . . -27.16(18) ?
    O3 S1 C15 C20 . . . . -157.50(15) ?
    C1 S1 C15 C20 . . . . 86.88(17) ?
    C20 C15 C16 C17 . . . . -0.2(3) ?
    S1 C15 C16 C17 . . . . 178.79(16) ?
    C15 C16 C17 C18 . . . . -0.2(3) ?
    C16 C17 C18 C19 . . . . 0.4(3) ?
    C16 C17 C18 Br1 . . . . 179.82(16) ?
    O3 Br1 C18 C17 4_465 . . . -10.6(3) ?
    O3 Br1 C18 C19 4_465 . . . 168.84(12) ?
    C17 C18 C19 C20 . . . . -0.2(3) ?
    Br1 C18 C19 C20 . . . . -179.62(15) ?
    C18 C19 C20 C15 . . . . -0.2(3) ?
    C16 C15 C20 C19 . . . . 0.4(3) ?
    S1 C15 C20 C19 . . . . -178.60(15) ?
loop_
    _geom_hbond_atom_site_label_D
    _geom_hbond_atom_site_label_H
    _geom_hbond_atom_site_label_A
    _geom_hbond_site_symmetry_A
    _geom_hbond_distance_DH
    _geom_hbond_distance_HA
    _geom_hbond_distance_DA
    _geom_hbond_angle_DHA
    C17 H17 O2 1_455 0.95 2.51 3.169(3) 126.1
_iucr_refine_instructions_details
;
TITL 1161 IN P2(1)/C
CELL  0.71073  6.89560 17.10340 15.77730 90.00000 97.53300 90.00000
ZERR 4  0.00020  0.00030  0.00030  0.00000  0.00100  0.00000
LATT 1
SYMM -X, Y+ 0.50000, -Z+ 0.50000
SFAC C H O S BR
UNIT 80 76 12 4 4
TEMP -100
L.S. 15
ACTA
CONF
BOND $H
BOND
FMAP 2
MPLA 9 C1 C2 C3 C4 C5 C6 C7 O1 C8
MPLA 6 C15 C16 C17 C18 C19 C20
EQIV $1 -1+x, y, z
EQIV $2 -1+x, 0.5-y, -0.5+z
HTAB C17 O2_$1
BIND Br1 O3_$2
PLAN 20
SIZE 0.269 0.343 0.379
WGHT    0.038900    0.823100
FVAR       0.15249
BR1   5   -0.320925    0.301064    0.016006    11.00000    0.07501    0.04795 =
         0.06104   -0.00334   -0.03790    0.00540
S1    4    0.313568    0.285078    0.349048    11.00000    0.03106    0.02035 =
         0.02838   -0.00012    0.00070    0.00110
O1    3    0.222611    0.484484    0.458614    11.00000    0.05281    0.02598 =
         0.04380   -0.00621    0.01870   -0.00224
O2    3    0.501866    0.271632    0.322398    11.00000    0.03121    0.03234 =
         0.04240   -0.00418    0.00209    0.00642
O3    3    0.241838    0.232321    0.408576    11.00000    0.05000    0.02467 =
         0.03365    0.00421    0.00342   -0.00150
C1    1    0.312422    0.379251    0.389223    11.00000    0.03403    0.02270 =
         0.02769   -0.00150    0.00300   -0.00168
C2    1    0.417361    0.445568    0.360551    11.00000    0.03174    0.02285 =
         0.03065   -0.00168   -0.00014   -0.00208
C3    1    0.546445    0.458533    0.301475    11.00000    0.03342    0.02583 =
         0.03487   -0.00126    0.00504   -0.00068
AFIX  43
H3    2    0.592369    0.416141    0.270673    11.00000   -1.20000
AFIX   0
C4    1    0.607700    0.534764    0.288029    11.00000    0.03711    0.02820 =
         0.04023    0.00309    0.00573   -0.00164
C5    1    0.540991    0.595925    0.336024    11.00000    0.04728    0.02287 =
         0.05263   -0.00042    0.00978   -0.00428
AFIX  43
H5    2    0.584064    0.647613    0.326762    11.00000   -1.20000
AFIX   0
C6    1    0.415812    0.584108    0.395922    11.00000    0.05267    0.02461 =
         0.04657   -0.00705    0.01145   -0.00287
AFIX  43
H6    2    0.373458    0.625916    0.428635    11.00000   -1.20000
AFIX   0
C7    1    0.355435    0.508430    0.405800    11.00000    0.03820    0.02906 =
         0.03463   -0.00312    0.00685   -0.00179
C8    1    0.196501    0.405895    0.446209    11.00000    0.04347    0.02463 =
         0.03773   -0.00259    0.00721   -0.00227
C9    1    0.049028    0.369456    0.493913    11.00000    0.06379    0.03494 =
         0.06100   -0.00368    0.03489   -0.00461
AFIX 137
H9A   2   -0.082422    0.381266    0.465159    11.00000   -1.50000
H9B   2    0.063375    0.390277    0.552269    11.00000   -1.50000
H9C   2    0.068464    0.312692    0.495904    11.00000   -1.50000
AFIX   0
C10   1    0.739618    0.552513    0.221732    11.00000    0.05142    0.02440 =
         0.05512    0.00696    0.01878   -0.00075
AFIX  13
H10   2    0.752538    0.610649    0.218713    11.00000   -1.20000
AFIX   0
C11   1    0.670407    0.523534    0.131995    11.00000    0.07552    0.06937 =
         0.05070    0.01249    0.01951   -0.00485
AFIX  23
H11A  2    0.564768    0.557405    0.103715    11.00000   -1.20000
H11B  2    0.620642    0.469320    0.133426    11.00000   -1.20000
AFIX   0
C12   1    0.849307    0.526948    0.084786    11.00000    0.11298    0.04663 =
         0.08216    0.01265    0.06109    0.00566
AFIX  23
H12A  2    0.856334    0.479691    0.049081    11.00000   -1.20000
H12B  2    0.843493    0.573601    0.047396    11.00000   -1.20000
AFIX   0
C13   1    1.025907    0.531308    0.153270    11.00000    0.07537    0.05283 =
         0.13201    0.00320    0.06516   -0.00210
AFIX  23
H13A  2    1.090222    0.583005    0.152477    11.00000   -1.20000
H13B  2    1.122236    0.490214    0.144272    11.00000   -1.20000
AFIX   0
C14   1    0.945134    0.518657    0.237698    11.00000    0.04743    0.07221 =
         0.08829    0.01449    0.01846   -0.00042
AFIX  23
H14A  2    0.941616    0.462332    0.251876    11.00000   -1.20000
H14B  2    1.025309    0.546474    0.284968    11.00000   -1.20000
AFIX   0
C15   1    0.140226    0.288335    0.256672    11.00000    0.02806    0.01959 =
         0.02909   -0.00203    0.00273    0.00218
C16   1   -0.052657    0.268927    0.262532    11.00000    0.03027    0.03467 =
         0.03776   -0.00323    0.00830   -0.00254
AFIX  43
H16   2   -0.090541    0.253036    0.315674    11.00000   -1.20000
AFIX   0
C17   1   -0.189620    0.272916    0.190199    11.00000    0.02834    0.04083 =
         0.05017   -0.00851    0.00062   -0.00088
AFIX  43
H17   2   -0.322354    0.259627    0.193105    11.00000   -1.20000
AFIX   0
C18   1   -0.131205    0.296365    0.114016    11.00000    0.04201    0.02758 =
         0.03893   -0.00689   -0.01167    0.00572
C19   1    0.060332    0.315672    0.106995    11.00000    0.05420    0.03154 =
         0.02788    0.00108    0.00140   -0.00234
AFIX  43
H19   2    0.097115    0.331514    0.053634    11.00000   -1.20000
AFIX   0
C20   1    0.198287    0.311533    0.179288    11.00000    0.03316    0.02946 =
         0.03286   -0.00067    0.00413   -0.00353
AFIX  43
H20   2    0.331094    0.324416    0.175973    11.00000   -1.20000
HKLF 4
REM  1161 IN P2(1)/C
REM R1 =  0.0376 for   3416 Fo > 4sig(Fo)  and  0.0574 for all   4602 data
REM    227 parameters refined using      0 restraints
END
WGHT      0.0387      0.8298
REM Highest difference peak  0.578,  deepest hole -0.729,  1-sigma level  0.064
Q1    1  -0.2729  0.3377 -0.0046  11.00000  0.05    0.58
Q2    1  -0.3019  0.2810 -0.0227  11.00000  0.05    0.39
Q3    1  -0.4216  0.3029  0.0163  11.00000  0.05    0.36
Q4    1   0.2201  0.2864  0.2997  11.00000  0.05    0.33
Q5    1   0.6278  0.4943  0.3028  11.00000  0.05    0.27
Q6    1   0.5951  0.5629  0.3189  11.00000  0.05    0.24
Q7    1  -0.0206  0.3220  0.4714  11.00000  0.05    0.24
Q8    1   0.3454  0.4110  0.3611  11.00000  0.05    0.23
Q9    1   0.1924  0.3379  0.5822  11.00000  0.05    0.22
Q10   1   0.1616  0.3262  0.5376  11.00000  0.05    0.21
Q11   1  -0.2999  0.2974  0.0606  11.00000  0.05    0.21
Q12   1  -0.1801  0.3852  0.3821  11.00000  0.05    0.21
Q13   1   0.5025  0.2724  0.2793  11.00000  0.05    0.20
Q14   1   0.5204  0.5893  0.3807  11.00000  0.05    0.19
Q15   1   0.4717  0.2997  0.3424  11.00000  0.05    0.19
Q16   1   0.1644  0.3714  0.5642  11.00000  0.05    0.19
Q17   1   0.1200  0.2997  0.1423  11.00000  0.05    0.19
Q18   1   0.6721  0.4109  0.3008  11.00000  0.05    0.18
Q19   1   0.4400  0.4740  0.3993  11.00000  0.05    0.18
Q20   1   0.5264  0.4440  0.3610  11.00000  0.05    0.18
;
