# Supplementary material for: 3-(4-Bromo­phenyl­sulfon­yl)-5-cyclo­pentyl-2-methyl-1-benzofuran
Source: Acta Crystallogr Sect E Struct Rep Online. 2012 May 5;68(Pt 6):o1624. doi: 10.1107/S1600536812019411 (PMC3379229; doi:10.1107/S1600536812019411)
Supplement: Supplementary file 2 [file e-68-o1624-Isup2.hkl]

# 
# h,k,l, Fc-squared, Fo-squared, sigma(Fo-squared) and status flag 
# 
data_I
_shelx_title ' 1161 IN P2(1)/C' 
_shelx_refln_list_code          4 
_shelx_F_calc_maximum      219.04 
_exptl_crystal_F_000       856.00 
_reflns_d_resolution_high  0.7481 
 
loop_ 
 _symmetry_equiv_pos_as_xyz 
 'x, y, z' 
 '-x, y+1/2, -z+1/2' 
 '-x, -y, -z' 
 'x, -y-1/2, z-1/2' 
 
_cell_length_a     6.8956 
_cell_length_b    17.1034 
_cell_length_c    15.7773 
_cell_angle_alpha  90.000 
_cell_angle_beta   97.533 
_cell_angle_gamma  90.000 
 
_shelx_F_squared_multiplier     1.000 
 
loop_ 
 _refln_index_h 
 _refln_index_k 
 _refln_index_l 
 _refln_F_squared_calc 
 _refln_F_squared_meas 
 _refln_F_squared_sigma 
 _refln_observed_status 
   1   0   0     2710.34     2752.38    115.69 o 
   2   0   0     7692.64     7675.19    232.98 o 
   3   0   0     7167.27     6894.72    306.63 o 
   4   0   0        1.91        4.73      9.46 o 
   5   0   0     1526.92     1619.61     82.57 o 
   6   0   0     1177.46     1130.20     65.80 o 
   7   0   0       16.17       10.32     23.22 o 
   8   0   0      662.71      764.65     55.91 o 
   9   0   0       15.14       -2.58     33.11 o 
   1   1   0      474.97      470.78     10.78 o 
   2   1   0     2426.92     2504.37     63.82 o 
   3   1   0      406.67      414.40     17.78 o 
   4   1   0      620.91      682.53     21.99 o 
   5   1   0      518.19      456.62     23.70 o 
   6   1   0        2.64        9.25     13.08 o 
   7   1   0        8.50        8.01     16.57 o 
   8   1   0        2.89        4.80     18.70 o 
   9   1   0       19.04       14.13     21.12 o 
   0   2   0     7051.13     6986.06    154.89 o 
   1   2   0       22.50       38.35      4.00 o 
   2   2   0     7634.66     7500.09    161.19 o 
   3   2   0     1747.20     1468.72     39.50 o 
   4   2   0       19.43       15.54      5.46 o 
   5   2   0     4206.69     4350.89     96.52 o 
   6   2   0     1809.18     1784.91     50.87 o 
   7   2   0        1.75      -14.78     14.78 o 
   8   2   0      181.47      197.14     24.16 o 
   9   2   0        0.99      -25.51     41.72 o 
   1   3   0     7280.35     7223.63    106.75 o 
   2   3   0       94.17      107.19      6.08 o 
   3   3   0       68.43       83.16      4.73 o 
   4   3   0      123.80      152.65      7.07 o 
   5   3   0       19.75       27.59      5.67 o 
   6   3   0      105.93       90.18     10.69 o 
   7   3   0       38.19       49.50     16.39 o 
   8   3   0        0.19       14.36     18.24 o 
   9   3   0        1.15        2.15     32.68 o 
   0   4   0    47977.05    40470.73   1302.70 o 
   1   4   0       66.69       75.89      3.73 o 
   2   4   0     2519.99     2490.70     43.23 o 
   3   4   0      455.44      372.82     13.28 o 
   4   4   0       28.43       38.32      5.02 o 
   5   4   0      253.58      248.51     10.43 o 
   6   4   0      283.64      263.30     14.55 o 
   7   4   0       59.98       67.90     17.56 o 
   8   4   0        1.96        9.74     18.85 o 
   1   5   0     2958.86     3103.74     48.55 o 
   2   5   0     1045.88     1151.81     25.73 o 
   3   5   0     1576.07     1649.26     29.52 o 
   4   5   0        6.40        7.06      2.67 o 
   5   5   0       33.47       42.16      6.09 o 
   6   5   0       86.72       67.33     15.05 o 
   7   5   0      150.62      147.96     14.41 o 
   8   5   0       11.82      -18.92     27.09 o 
   0   6   0       25.77       44.30      4.66 o 
   1   6   0     1559.13     1597.21     25.73 o 
   2   6   0      641.23      744.41     15.92 o 
   3   6   0     2001.15     2101.46     41.47 o 
   4   6   0      416.22      402.79     10.74 o 
   5   6   0       20.67       18.40      4.51 o 
   6   6   0       42.43       54.75      6.28 o 
   7   6   0       32.81        1.78     13.35 o 
   8   6   0        1.41      -20.21     30.53 o 
   1   7   0      385.48      395.23      8.50 o 
   2   7   0     2167.14     2148.53     32.26 o 
   3   7   0      615.71      665.94     20.71 o 
   4   7   0      805.21      838.97     26.16 o 
   5   7   0       86.70       82.78      6.02 o 
   6   7   0      589.18      591.24     20.85 o 
   7   7   0      202.53      200.02     23.73 o 
   8   7   0       63.71       39.14     30.10 o 
   0   8   0     3175.93     3109.61     65.65 o 
   1   8   0     1321.26     1306.27     23.64 o 
   2   8   0      851.57      797.50     13.96 o 
   3   8   0     1117.27     1134.15     23.99 o 
   4   8   0      446.52      443.89     12.09 o 
   5   8   0      239.94      266.11     24.45 o 
   6   8   0       42.50       38.27      8.34 o 
   7   8   0      190.06      195.14     12.96 o 
   8   8   0       52.29       40.26     17.27 o 
   1   9   0     5344.65     5573.70     94.75 o 
   2   9   0     2825.60     2903.29     50.44 o 
   3   9   0      133.91      133.23      4.88 o 
   4   9   0     1153.97     1165.98     46.87 o 
   5   9   0      176.06      205.86     12.01 o 
   6   9   0       26.54       37.63      9.46 o 
   7   9   0       43.70       44.65     10.36 o 
   8   9   0        4.91        7.18     12.02 o 
   0  10   0    11081.42    11666.92    241.53 o 
   1  10   0      350.63      300.79      8.39 o 
   2  10   0     3999.89     3910.45     67.36 o 
   3  10   0     2036.29     2006.55     39.81 o 
   4  10   0      423.11      444.81     14.28 o 
   5  10   0      852.25      851.34     27.52 o 
   6  10   0     1032.24     1069.06     33.87 o 
   7  10   0        3.13       -3.13     11.08 o 
   8  10   0      123.76      121.59     16.29 o 
   1  11   0       54.63       43.54      4.66 o 
   2  11   0      936.69      987.27     19.32 o 
   3  11   0        1.06        0.81      4.54 o 
   4  11   0      133.86      157.62     15.72 o 
   5  11   0       48.50       46.32      9.84 o 
   6  11   0       12.06       12.09      9.97 o 
   7  11   0       19.77       17.22     11.98 o 
   8  11   0        6.63       -9.11     18.53 o 
   0  12   0     8134.17     8150.18    170.01 o 
   1  12   0      374.58      382.97     14.55 o 
   2  12   0      978.81     1019.46     20.24 o 
   3  12   0     2301.09     2291.65     45.81 o 
   4  12   0      158.35      180.95      8.27 o 
   5  12   0     1025.23     1025.25     32.31 o 
   6  12   0      417.27      418.41     20.35 o 
   7  12   0      138.13      165.53     15.98 o 
   1  13   0      107.72      113.78      5.88 o 
   2  13   0      199.71      195.17      7.24 o 
   3  13   0        3.79        1.51      5.55 o 
   4  13   0      258.04      255.70     19.80 o 
   5  13   0        8.80        2.17      7.53 o 
   6  13   0      115.10       98.65     13.36 o 
   7  13   0        0.24        7.33     13.39 o 
   0  14   0      492.74      594.30     30.10 o 
   1  14   0      131.77      130.41      6.50 o 
   2  14   0      588.98      592.94     15.97 o 
   3  14   0      397.52      430.62     13.56 o 
   4  14   0      125.49      128.48      9.86 o 
   5  14   0      354.13      353.73     18.50 o 
   6  14   0      218.56      258.48     18.06 o 
   7  14   0       16.42       22.35     14.29 o 
   1  15   0      272.03      248.94      9.67 o 
   2  15   0        9.75       15.37      6.07 o 
   3  15   0      241.66      237.97     17.66 o 
   4  15   0      184.85      153.04     11.67 o 
   5  15   0       49.38       57.02      9.70 o 
   6  15   0      180.01      141.89     15.98 o 
   0  16   0      375.55      384.35     20.21 o 
   1  16   0       85.80      102.79      8.45 o 
   2  16   0       14.36        8.85      7.60 o 
   3  16   0      103.33       98.86      8.53 o 
   4  16   0        1.12       -2.73      8.31 o 
   5  16   0        8.06        6.70      9.45 o 
   6  16   0       55.74       57.70     11.14 o 
   1  17   0      846.44      817.97     45.13 o 
   2  17   0     1158.28     1107.44     38.25 o 
   3  17   0       51.11       43.69      8.20 o 
   4  17   0      381.22      367.46     16.01 o 
   5  17   0      209.75      205.02     13.40 o 
   6  17   0      197.77      187.10     16.53 o 
   0  18   0      107.31       69.76     13.54 o 
   1  18   0       18.66       22.14      8.39 o 
   2  18   0        2.67       -1.43      9.74 o 
   3  18   0       35.94       17.29     10.60 o 
   4  18   0       55.05       43.55     11.47 o 
   5  18   0       29.72       28.26     10.77 o 
   1  19   0      804.05      803.05     69.61 o 
   2  19   0      367.58      373.04     18.55 o 
   3  19   0       74.74       61.30     14.63 o 
   4  19   0      453.18      408.95     41.96 o 
   5  19   0       11.33       28.43     12.94 o 
   0  20   0       56.41       56.08     15.27 o 
   1  20   0      142.95      159.22     19.85 o 
   2  20   0       56.13       36.40     15.65 o 
   3  20   0       14.61       23.88     14.60 o 
   4  20   0       42.87       49.94     16.77 o 
   1  21   0      149.21      181.25     15.83 o 
   2  21   0       61.99       96.41     16.40 o 
   3  21   0        3.68        6.02     15.24 o 
   0  22   0       21.16       47.31     24.94 o 
   1  22   0        3.71        2.04     13.83 o 
   2  22   0      124.42      106.99     33.11 o 
  -9   1   1       46.75       56.99     27.74 o 
  -8   1   1       14.12       24.84     18.85 o 
  -7   1   1       24.05       38.74     20.21 o 
  -6   1   1      229.36      208.40     20.64 o 
  -5   1   1     1139.43     1231.91     47.31 o 
  -4   1   1       15.02       11.03      7.75 o 
  -3   1   1       34.75       29.67      4.28 o 
  -2   1   1       61.62       64.59      3.91 o 
  -1   1   1      938.71      951.90     21.15 o 
   0   1   1     1183.37     1185.40     13.66 o 
   1   1   1     3962.85     4130.46    103.67 o 
   2   1   1      480.73      504.45     14.57 o 
   3   1   1     1164.48     1198.56     32.75 o 
   4   1   1      145.20      126.15      7.84 o 
   5   1   1       64.28       75.58     12.31 o 
   6   1   1       38.72       24.74     18.06 o 
   7   1   1        1.22       -7.55     16.39 o 
   8   1   1        0.66       -9.24     18.85 o 
   9   1   1       16.42       10.12     21.58 o 
  -9   2   1        8.11      -19.59     22.96 o 
  -8   2   1      114.99      151.11     21.79 o 
  -7   2   1      283.69      299.47     43.01 o 
  -6   2   1       20.88       16.07      8.30 o 
  -5   2   1      682.66      687.22     23.00 o 
  -4   2   1     1118.41     1061.84     30.73 o 
  -3   2   1      278.76      366.37     10.75 o 
  -2   2   1     4621.86     4744.57    102.45 o 
  -1   2   1    12311.00    11907.18    248.69 o 
   0   2   1     2688.41     2744.63     31.34 o 
   1   2   1     7300.71     7425.02    155.21 o 
   2   2   1      495.84      496.21     12.22 o 
   3   2   1      225.62      213.23      9.23 o 
   4   2   1     2409.56     2471.42     65.10 o 
   5   2   1       27.42       27.91      7.41 o 
   6   2   1      632.81      639.26     32.90 o 
   7   2   1      294.82      264.60     29.89 o 
   8   2   1       53.01       56.74     20.21 o 
   9   2   1       53.51       59.07     24.61 o 
  -9   3   1        1.81        3.44     30.10 o 
  -8   3   1        3.04       13.08     18.54 o 
  -7   3   1        8.14       18.04     16.22 o 
  -6   3   1       20.15       26.14      8.67 o 
  -5   3   1       41.60       46.47      6.08 o 
  -4   3   1       50.51       42.29      5.01 o 
  -3   3   1     1210.34     1215.59     28.43 o 
  -2   3   1     6097.16     6057.34    130.54 o 
  -1   3   1      161.92      151.37      6.12 o 
   0   3   1     9010.46     9370.37    129.41 o 
   1   3   1    10325.12    10360.46    164.60 o 
   2   3   1     3605.10     3710.75     70.73 o 
   3   3   1     1037.14     1034.19     24.33 o 
   4   3   1      601.17      666.68     17.77 o 
   5   3   1       27.57       36.95      5.82 o 
   6   3   1      167.71      168.92     12.56 o 
   7   3   1      185.84      174.26     19.92 o 
   8   3   1        6.13       18.72     20.14 o 
  -9   4   1       33.03       42.15     35.26 o 
  -8   4   1       47.13        9.65     19.22 o 
  -7   4   1      242.21      246.77     21.97 o 
  -6   4   1       67.36       84.27      8.38 o 
  -5   4   1     3034.30     2915.97     66.24 o 
  -4   4   1     3558.90     3698.58     82.01 o 
  -3   4   1       85.05       75.75      4.80 o 
  -2   4   1    11474.37    11087.51    188.81 o 
  -1   4   1    16378.23    16025.84    325.68 o 
   0   4   1    30633.57    27930.57    407.45 o 
   1   4   1     6015.13     5739.00     88.95 o 
   2   4   1     4795.97     4803.12     82.44 o 
   3   4   1      908.22      917.95     19.06 o 
   4   4   1     5188.13     5260.39    114.96 o 
   5   4   1      434.38      421.58     14.00 o 
   6   4   1     1870.32     1915.92     54.41 o 
   7   4   1      427.51      444.84     48.38 o 
   8   4   1        6.81       24.51     32.25 o 
  -8   5   1      116.47      141.92     34.83 o 
  -7   5   1      107.38      156.49     20.37 o 
  -6   5   1        5.08        3.49     11.37 o 
  -5   5   1      474.38      502.72     18.44 o 
  -4   5   1       54.46       65.98      5.84 o 
  -3   5   1      912.30      888.42     16.73 o 
  -2   5   1     1847.22     1898.67     37.27 o 
  -1   5   1       39.43       30.72      1.83 o 
   0   5   1    28550.21    26192.64    381.94 o 
   1   5   1      124.98      112.04      5.51 o 
   2   5   1     1109.46     1248.10     24.91 o 
   3   5   1     3923.43     3787.26     65.70 o 
   4   5   1      511.06      506.86     12.33 o 
   5   5   1       94.52      108.72      6.09 o 
   6   5   1      564.44      605.74     23.42 o 
   7   5   1       25.20       31.65     14.25 o 
   8   5   1       37.61       36.56     32.68 o 
  -8   6   1      134.48      110.10     31.82 o 
  -7   6   1      201.95      178.58     18.85 o 
  -6   6   1       10.39       13.84      5.36 o 
  -5   6   1     2403.05     2259.54     45.75 o 
  -4   6   1     1450.61     1374.19     28.66 o 
  -3   6   1     1628.54     1851.69     38.69 o 
  -2   6   1     4544.34     4491.57     90.96 o 
  -1   6   1     2602.26     2420.93     36.02 o 
   0   6   1     5931.74     6209.80     91.12 o 
   1   6   1    11202.23    10728.23    180.21 o 
   2   6   1     6291.47     6542.26    124.31 o 
   3   6   1       57.43      106.14      4.67 o 
   4   6   1     2593.32     2621.65     51.69 o 
   5   6   1      158.90      156.90      9.06 o 
   6   6   1     1155.06     1224.56     31.22 o 
   7   6   1       79.21       87.78     15.17 o 
  -8   7   1       59.32       27.09     32.68 o 
  -7   7   1        5.83        0.62      7.63 o 
  -6   7   1       25.66       11.08      6.27 o 
  -5   7   1      335.26      356.09     14.23 o 
  -4   7   1       80.81       64.05      4.96 o 
  -3   7   1     1973.84     2123.73     42.20 o 
  -2   7   1     4352.34     4639.79     68.40 o 
  -1   7   1      192.84      218.49      5.26 o 
   0   7   1     6151.25     6447.45     94.72 o 
   1   7   1       10.26       28.66      2.98 o 
   2   7   1     1750.59     1824.20     31.93 o 
   3   7   1     1078.77     1119.49     26.06 o 
   4   7   1      320.91      318.26      9.61 o 
   5   7   1       21.04       15.62      5.63 o 
   6   7   1      326.95      332.72     14.62 o 
   7   7   1      179.86      188.93     12.33 o 
   8   7   1        3.41      -12.90     29.67 o 
  -8   8   1       90.56      104.20     12.59 o 
  -7   8   1      349.15      345.16     16.71 o 
  -6   8   1       48.02       46.10      8.80 o 
  -5   8   1     2220.38     2180.74     44.67 o 
  -4   8   1      629.25      637.02     28.55 o 
  -3   8   1      430.14      419.47     11.24 o 
  -2   8   1     2505.72     2541.09     38.21 o 
  -1   8   1     6499.52     6585.78    103.93 o 
   0   8   1     8290.95     8907.95    130.27 o 
   1   8   1     1988.38     1768.68     31.26 o 
   2   8   1      229.83      176.37      7.49 o 
   3   8   1      861.60      823.26     20.49 o 
   4   8   1     2081.90     2081.58     42.12 o 
   5   8   1      125.32      138.12     10.05 o 
   6   8   1     1407.09     1526.48     45.57 o 
   7   8   1      539.18      579.78     26.07 o 
   8   8   1        0.04       -5.16     13.46 o 
  -8   9   1       18.39       15.00     11.95 o 
  -7   9   1       56.63       52.64     15.25 o 
  -6   9   1      714.49      684.30     25.36 o 
  -5   9   1       33.06       29.20      6.44 o 
  -4   9   1       90.23       94.82      7.14 o 
  -3   9   1      485.89      477.49     10.78 o 
  -2   9   1      948.45      860.48     15.31 o 
  -1   9   1      325.34      360.53      7.94 o 
   0   9   1      646.29      729.96     12.45 o 
   1   9   1      588.33      630.51     12.98 o 
   2   9   1      756.48      837.57     16.43 o 
   3   9   1      118.94      115.51      5.73 o 
   4   9   1      730.24      732.76     19.99 o 
   5   9   1      638.45      631.80     22.18 o 
   6   9   1       72.06       89.93     10.57 o 
   7   9   1        0.15       10.44     11.22 o 
   8   9   1       27.53       26.99     14.88 o 
  -8  10   1       29.02       23.87     13.22 o 
  -7  10   1      147.74      146.69     13.75 o 
  -6  10   1      257.15      236.28     16.06 o 
  -5  10   1      447.80      431.36     17.93 o 
  -4  10   1      309.39      328.10     13.66 o 
  -3  10   1        1.44       -0.84      3.87 o 
  -2  10   1       20.82       12.49      3.34 o 
  -1  10   1       52.79       56.27      5.17 o 
   0  10   1      737.82      757.23     15.89 o 
   1  10   1     1390.36     1449.16     26.61 o 
   2  10   1        0.70       -0.91      3.35 o 
   3  10   1      113.65      123.73      6.17 o 
   4  10   1       31.47       40.63      6.16 o 
   5  10   1      453.89      482.38     23.08 o 
   6  10   1      164.42      167.66     12.78 o 
   7  10   1        8.89       12.54     10.90 o 
   8  10   1       65.62       65.60     39.78 o 
  -8  11   1       78.82       86.99     14.77 o 
  -7  11   1        0.01        6.98     11.77 o 
  -6  11   1      678.36      550.02     22.69 o 
  -5  11   1      148.34      143.73     11.73 o 
  -4  11   1      464.46      472.34     19.62 o 
  -3  11   1      915.20      922.19     26.26 o 
  -2  11   1      497.95      530.84     15.13 o 
  -1  11   1       83.61       77.50      5.44 o 
   0  11   1      568.64      548.36     14.21 o 
   1  11   1      634.15      677.07     14.45 o 
   2  11   1      109.41      110.14      5.35 o 
   3  11   1      911.57      843.97     20.23 o 
   4  11   1      211.43      195.56      9.19 o 
   5  11   1     1366.78     1423.88     44.49 o 
   6  11   1       70.08       66.35     11.43 o 
   7  11   1       57.66       74.24     13.16 o 
  -7  12   1        0.59       -0.17     11.86 o 
  -6  12   1      145.27      156.16     13.89 o 
  -5  12   1      104.10       93.75     11.46 o 
  -4  12   1       96.06       86.01      6.58 o 
  -3  12   1      785.83      784.77     18.72 o 
  -2  12   1     1603.35     1619.24     30.05 o 
  -1  12   1     2329.24     2325.14     41.49 o 
   0  12   1      828.26      850.18     14.85 o 
   1  12   1      421.80      432.97     11.11 o 
   2  12   1      127.37      122.72      5.93 o 
   3  12   1      323.45      328.95     10.90 o 
   4  12   1       21.68       40.13      7.18 o 
   5  12   1       31.48       28.25     10.16 o 
   6  12   1       16.71        3.04     11.28 o 
   7  12   1        0.78      -11.80     11.80 o 
  -7  13   1        6.85       -7.45     12.48 o 
  -6  13   1      516.37      465.29     28.48 o 
  -5  13   1       49.16       49.02      7.95 o 
  -4  13   1       62.67       89.99      7.24 o 
  -3  13   1      331.73      301.78     10.58 o 
  -2  13   1       52.21       49.91      5.03 o 
  -1  13   1      371.88      416.60     13.19 o 
   0  13   1     2947.16     2874.30     46.88 o 
   1  13   1      196.14      191.22      7.26 o 
   2  13   1     1511.78     1512.64     39.12 o 
   3  13   1     1193.11     1249.44     27.27 o 
   4  13   1       73.16       79.07      8.54 o 
   5  13   1      478.37      487.72     51.02 o 
   6  13   1        9.03        0.36     11.54 o 
   7  13   1       25.49       14.89     13.91 o 
  -7  14   1       70.35       39.14     14.95 o 
  -6  14   1      121.44      139.88     18.47 o 
  -5  14   1       77.91       97.06      9.46 o 
  -4  14   1      352.60      338.56     16.61 o 
  -3  14   1      112.25      109.11      7.66 o 
  -2  14   1     1291.99     1286.51     27.87 o 
  -1  14   1     1162.96     1152.13     22.79 o 
   0  14   1      343.32      351.20     12.65 o 
   1  14   1     2402.88     2336.46     42.47 o 
   2  14   1     1487.49     1586.39     38.50 o 
   3  14   1       15.21       18.69      6.10 o 
   4  14   1     1892.96     1840.30     48.17 o 
   5  14   1      226.01      235.49     17.44 o 
   6  14   1       43.86       58.88     14.17 o 
   7  14   1        4.26        8.00     20.82 o 
  -6  15   1      120.35      102.68     15.64 o 
  -5  15   1       49.18       54.01      9.55 o 
  -4  15   1      124.35      126.67     11.24 o 
  -3  15   1      343.25      340.38     12.15 o 
  -2  15   1      313.82      279.30     16.71 o 
  -1  15   1       20.14       19.13      6.39 o 
   0  15   1      806.15      847.60     22.61 o 
   1  15   1     1434.78     1385.21     29.56 o 
   2  15   1       63.81       58.28      7.85 o 
   3  15   1       40.26       56.82      7.24 o 
   4  15   1        0.86       -7.80      7.80 o 
   5  15   1      301.36      290.79     22.59 o 
   6  15   1       60.22       66.52     14.64 o 
  -6  16   1        6.35       -2.27     12.66 o 
  -5  16   1       47.10       57.38     10.30 o 
  -4  16   1      280.62      268.46     13.33 o 
  -3  16   1       94.65       73.74      7.93 o 
  -2  16   1     1042.80     1093.21     28.00 o 
  -1  16   1     1698.09     1605.58     37.86 o 
   0  16   1        1.00       -6.89      6.89 o 
   1  16   1     1002.97     1014.89     28.00 o 
   2  16   1      165.62      149.65      9.25 o 
   3  16   1      294.27      295.48     21.25 o 
   4  16   1      475.75      467.66     30.53 o 
   5  16   1        1.97        3.21      9.57 o 
   6  16   1       30.02       50.55     11.68 o 
  -6  17   1       55.33       53.16     11.56 o 
  -5  17   1       46.33       39.10     10.59 o 
  -4  17   1        6.39       13.20      9.03 o 
  -3  17   1        8.07       18.04      8.34 o 
  -2  17   1       35.06       17.98      8.27 o 
  -1  17   1        2.10        1.02      7.55 o 
   0  17   1      208.98      244.71     15.83 o 
   1  17   1      176.77      172.28     10.34 o 
   2  17   1       79.23       78.76      9.31 o 
   3  17   1      728.30      747.12     45.28 o 
   4  17   1      247.63      270.10     17.94 o 
   5  17   1       91.55       97.03     12.04 o 
   6  17   1       66.81       92.83     15.42 o 
  -5  18   1      212.89      250.76     18.75 o 
  -4  18   1        2.12      -10.27     10.27 o 
  -3  18   1       31.34       39.68      9.15 o 
  -2  18   1      526.03      567.07     36.53 o 
  -1  18   1      412.58      447.59     16.94 o 
   0  18   1       45.21       45.30      8.91 o 
   1  18   1      574.90      554.98     18.70 o 
   2  18   1        1.59       -0.61      9.67 o 
   3  18   1       32.05       23.66     10.84 o 
   4  18   1      261.92      305.59     25.20 o 
   5  18   1        0.77        1.69     11.21 o 
  -5  19   1       33.81       45.44     12.58 o 
  -4  19   1       36.39       20.61     11.95 o 
  -3  19   1        2.38      -10.24     10.24 o 
  -2  19   1        0.88      -11.49     11.49 o 
  -1  19   1      150.73      143.54     13.73 o 
   0  19   1       97.53       80.22     10.21 o 
   1  19   1      119.50      137.56     13.07 o 
   2  19   1      197.55      184.11     19.57 o 
   3  19   1       13.88       -0.18     13.21 o 
   4  19   1      109.78      114.89     18.94 o 
  -4  20   1       28.51        9.26     14.84 o 
  -3  20   1       30.94       23.00     14.13 o 
  -2  20   1      162.23      189.19     18.46 o 
  -1  20   1       27.64       28.64     11.75 o 
   0  20   1      198.91      204.28     12.94 o 
   1  20   1      360.67      402.94     20.02 o 
   2  20   1       36.63       24.30     11.68 o 
   3  20   1      135.41      163.27     18.36 o 
   4  20   1       70.72       83.69     18.92 o 
  -3  21   1      333.98      262.96     21.49 o 
  -2  21   1       46.19       26.85     15.26 o 
  -1  21   1      254.60      219.91     17.61 o 
   0  21   1      177.88      162.33     21.91 o 
   1  21   1      146.80      151.27     15.53 o 
   2  21   1      507.00      483.30     57.84 o 
   3  21   1      107.12       92.86     18.92 o 
  -2  22   1       94.71      114.50     16.85 o 
  -1  22   1       17.03       -6.20     13.64 o 
   0  22   1       93.22       82.80     19.87 o 
   1  22   1       13.71       23.71     13.78 o 
   2  22   1      115.51      111.74     56.77 o 
  -9   0   2      329.55      248.14     43.01 o 
  -8   0   2        3.67      -21.93     25.80 o 
  -7   0   2      167.76      137.62     24.94 o 
  -6   0   2      624.24      618.00     43.87 o 
  -5   0   2      398.11      347.92     28.38 o 
  -4   0   2     1673.36     1558.97     76.55 o 
  -3   0   2    13725.82    14097.79    622.30 o 
  -2   0   2      910.39     1034.72     49.46 o 
  -1   0   2    46866.14    36995.46   1634.23 o 
   0   0   2      670.67      667.07     14.47 o 
   1   0   2    34364.61    29642.96   2556.49 o 
   2   0   2    33222.86    31519.23   2420.81 o 
   3   0   2     1102.24     1104.04     36.56 o 
   4   0   2      263.36      364.73     30.75 o 
   5   0   2     2707.49     2829.79    134.61 o 
   6   0   2       15.09        2.58     19.35 o 
   7   0   2       47.72       76.12     23.65 o 
   8   0   2       12.26      -27.52     27.52 o 
  -9   1   2       14.72       47.31     24.33 o 
  -8   1   2        8.64       24.58     18.35 o 
  -7   1   2       34.16       52.13     11.14 o 
  -6   1   2     1288.41     1326.66     51.38 o 
  -5   1   2      148.37      118.02     12.76 o 
  -4   1   2      127.69      120.92     10.95 o 
  -3   1   2     2271.32     2267.93     74.20 o 
  -2   1   2     5324.70     5391.23    239.97 o 
  -1   1   2    22028.55    19661.70    532.63 o 
   0   1   2     1196.70     1277.88     16.01 o 
   1   1   2     3688.18     3737.02    111.17 o 
   2   1   2    17166.90    16590.35    393.73 o 
   3   1   2       19.14       16.63      5.20 o 
   4   1   2     6616.32     6911.35    175.13 o 
   5   1   2     4531.30     4268.24    110.70 o 
   6   1   2      352.26      366.29     23.19 o 
   7   1   2      281.04      265.27     23.71 o 
   8   1   2       40.49        9.68     20.68 o 
  -9   2   2       24.72       25.73     27.09 o 
  -8   2   2        0.69      -18.24     18.24 o 
  -7   2   2       36.14       54.23     16.17 o 
  -6   2   2      229.05      252.46     13.78 o 
  -5   2   2      137.89      170.35     10.48 o 
  -4   2   2     1035.53      905.34     23.07 o 
  -3   2   2    13149.95    13568.05    291.41 o 
  -2   2   2       95.60       67.91      3.57 o 
  -1   2   2     5969.74     6016.14    145.63 o 
   0   2   2     2770.33     2830.38     41.60 o 
   1   2   2     1003.30     1113.17     35.94 o 
   2   2   2      770.01      770.69     20.27 o 
   3   2   2     4137.59     4229.76    107.69 o 
   4   2   2      281.75      306.08     17.77 o 
   5   2   2      915.53      914.74     23.83 o 
   6   2   2      436.57      406.49     47.74 o 
   7   2   2      342.25      404.83     28.07 o 
   8   2   2       12.70       10.14     20.44 o 
  -9   3   2        2.56        6.88     30.10 o 
  -8   3   2       33.02       15.91     18.66 o 
  -7   3   2      211.78      199.79     20.51 o 
  -6   3   2      268.60      259.76     14.33 o 
  -5   3   2       43.08       28.61      6.16 o 
  -4   3   2       54.18       30.82      7.20 o 
  -3   3   2      419.99      439.62     12.51 o 
  -2   3   2     1538.31     1530.50     30.14 o 
  -1   3   2    15046.36    14909.63    345.66 o 
   0   3   2       60.01       78.19      2.24 o 
   1   3   2       39.18       53.78      1.71 o 
   2   3   2      165.85      133.80      3.98 o 
   3   3   2       24.61       48.68      5.77 o 
   4   3   2     2190.46     2176.41     49.39 o 
   5   3   2     2284.36     2332.69     63.28 o 
   6   3   2      175.85      189.21     19.77 o 
   7   3   2      207.19      194.63     21.57 o 
   8   3   2        8.64      -11.61     17.77 o 
  -9   4   2       57.47       77.84     36.13 o 
  -8   4   2      129.82      164.81     23.84 o 
  -7   4   2       17.26       26.77     15.96 o 
  -6   4   2       14.30       25.06      7.60 o 
  -5   4   2      126.21      113.24      8.18 o 
  -4   4   2      143.89      125.57      8.88 o 
  -3   4   2      656.02      670.09     17.40 o 
  -2   4   2     2771.70     3038.15     61.86 o 
  -1   4   2    17532.45    16700.46    264.08 o 
   0   4   2     3534.52     3845.26     59.93 o 
   1   4   2     1456.97     1516.32     24.27 o 
   2   4   2     5645.37     5519.23    104.70 o 
   3   4   2      100.19      122.31      6.72 o 
   4   4   2       68.91       66.90      5.05 o 
   5   4   2       77.07       67.01      9.00 o 
   6   4   2       15.14       23.95      8.79 o 
   7   4   2       45.93       48.89     19.57 o 
   8   4   2        0.34      -22.36     26.66 o 
  -8   5   2       54.01      102.78     32.68 o 
  -7   5   2       46.32       57.98     22.58 o 
  -6   5   2       12.02       14.15      7.49 o 
  -5   5   2       11.91        2.46      5.89 o 
  -4   5   2       29.08       39.92      7.56 o 
  -3   5   2      166.18      215.43      5.78 o 
  -2   5   2      386.62      413.96      9.76 o 
  -1   5   2        3.34       10.56      2.30 o 
   0   5   2    10844.10    11456.69    166.69 o 
   1   5   2      215.17      231.75      4.80 o 
   2   5   2      286.62      279.76      7.28 o 
   3   5   2       97.92      101.60      4.23 o 
   4   5   2     1187.33     1156.86     25.67 o 
   5   5   2      265.73      269.24     10.92 o 
   6   5   2        7.57       11.58      5.46 o 
   7   5   2       34.83       39.57     27.95 o 
   8   5   2        3.02      -30.10     30.10 o 
  -8   6   2       12.63       52.47     31.39 o 
  -7   6   2        0.89        2.49     11.46 o 
  -6   6   2      135.31      147.66     10.24 o 
  -5   6   2       46.39       56.59      4.91 o 
  -4   6   2       10.02       12.24      3.80 o 
  -3   6   2       63.47       75.59      4.53 o 
  -2   6   2       40.41       35.67      3.09 o 
  -1   6   2       60.52       80.04      5.41 o 
   0   6   2     4894.18     5378.18     79.04 o 
   1   6   2     1772.60     1878.84     32.80 o 
   2   6   2      402.16      420.85      8.85 o 
   3   6   2      586.51      567.01     13.06 o 
   4   6   2      167.04      174.81      6.74 o 
   5   6   2      802.10      828.35     22.01 o 
   6   6   2       24.71       29.76      8.81 o 
   7   6   2        2.76       14.27      7.98 o 
   8   6   2       45.14       17.63     29.67 o 
  -8   7   2       20.54       57.20     29.24 o 
  -7   7   2       13.04       10.34      7.90 o 
  -6   7   2      174.29      161.52     13.72 o 
  -5   7   2      445.28      447.67     17.33 o 
  -4   7   2     1077.57     1070.61     25.83 o 
  -3   7   2       13.39       10.47      3.55 o 
  -2   7   2     2917.67     3156.53     47.00 o 
  -1   7   2     8080.33     8645.66    135.85 o 
   0   7   2      352.94      395.15      7.30 o 
   1   7   2     4055.03     4222.36     71.97 o 
   2   7   2       24.38       21.33      2.51 o 
   3   7   2      457.53      442.74     11.18 o 
   4   7   2     1183.39     1273.83     26.95 o 
   5   7   2        5.63        2.31      5.87 o 
   6   7   2        3.02        5.96      7.80 o 
   7   7   2      262.24      272.88     22.45 o 
   8   7   2        3.90       -2.58     29.67 o 
  -8   8   2      115.89       89.50     18.71 o 
  -7   8   2       10.49        8.72     14.57 o 
  -6   8   2      655.52      656.84     22.77 o 
  -5   8   2      389.36      357.08     16.48 o 
  -4   8   2      102.40       93.97      7.72 o 
  -3   8   2      640.57      716.71     16.56 o 
  -2   8   2       40.61       56.37      2.82 o 
  -1   8   2       32.90       21.28      3.15 o 
   0   8   2      989.14      897.21     21.98 o 
   1   8   2     1801.37     1899.68     33.56 o 
   2   8   2      592.72      581.67     11.96 o 
   3   8   2     3638.87     3719.44     72.01 o 
   4   8   2       82.55       86.11      6.46 o 
   5   8   2     1052.92     1041.11     31.03 o 
   6   8   2       32.16       42.09      9.47 o 
   7   8   2       17.52        8.40     10.03 o 
   8   8   2        3.36       -0.61     13.81 o 
  -8   9   2        7.79        5.93     11.34 o 
  -7   9   2      231.85      217.05     18.01 o 
  -6   9   2      201.66      235.58     16.20 o 
  -5   9   2       54.72       46.70      6.73 o 
  -4   9   2     1363.98     1430.64     30.49 o 
  -3   9   2      551.13      548.39     10.81 o 
  -2   9   2      484.04      434.89      9.13 o 
  -1   9   2     7730.85     7762.78    122.41 o 
   0   9   2     5110.07     5570.56     82.31 o 
   1   9   2     6497.38     6603.53    112.18 o 
   2   9   2     1661.52     1572.17     28.49 o 
   3   9   2      104.63       91.29      5.21 o 
   4   9   2      810.21      866.23     26.95 o 
   5   9   2       92.73       83.34      9.22 o 
   6   9   2      109.84      117.05     11.13 o 
   7   9   2      310.63      359.01     18.49 o 
   8   9   2       18.18       15.69     14.07 o 
  -8  10   2        2.51       12.23     12.17 o 
  -7  10   2      119.43      119.97     15.00 o 
  -6  10   2      138.80      148.23     12.30 o 
  -5  10   2      124.60      100.00     11.24 o 
  -4  10   2      532.05      550.22     18.77 o 
  -3  10   2     1872.11     1903.32     34.83 o 
  -2  10   2      232.70      207.95      5.90 o 
  -1  10   2     4460.34     4595.97     73.55 o 
   0  10   2     7163.20     7161.20    105.59 o 
   1  10   2        5.38        5.70      3.35 o 
   2  10   2     3187.14     3133.19     54.67 o 
   3  10   2     1811.96     1851.09     37.33 o 
   4  10   2      420.27      388.25     12.82 o 
   5  10   2     1097.84     1134.13     34.39 o 
   6  10   2       12.56       16.27      9.40 o 
   7  10   2       32.41       41.60     12.09 o 
   8  10   2       45.23       37.25     16.24 o 
  -8  11   2       98.71      119.22     15.36 o 
  -7  11   2       26.86       41.98     11.78 o 
  -6  11   2      284.25      302.70     16.81 o 
  -5  11   2      102.08      103.08      9.12 o 
  -4  11   2      722.86      745.23     17.71 o 
  -3  11   2      230.12      228.55      8.45 o 
  -2  11   2      572.75      584.57     11.90 o 
  -1  11   2     2601.54     2664.75     43.68 o 
   0  11   2      148.20      175.80      5.27 o 
   1  11   2     2961.54     2915.53     51.23 o 
   2  11   2     2695.74     2618.42     46.40 o 
   3  11   2      349.06      369.82     11.34 o 
   4  11   2     2025.15     1989.42     45.44 o 
   5  11   2     1113.20     1152.24     57.91 o 
   6  11   2        1.55      -10.39     10.39 o 
   7  11   2      211.80      240.91     16.65 o 
  -7  12   2      203.19      245.98     17.13 o 
  -6  12   2      520.92      490.21     31.84 o 
  -5  12   2        1.82       -8.71      8.71 o 
  -4  12   2      967.21      959.38     22.06 o 
  -3  12   2     1415.34     1464.76     30.64 o 
  -2  12   2       54.66       53.70      4.88 o 
  -1  12   2     1224.50     1281.09     22.54 o 
   0  12   2       82.11       73.82      5.67 o 
   1  12   2      604.75      577.55     14.34 o 
   2  12   2      380.07      343.17      9.84 o 
   3  12   2      649.24      647.14     18.12 o 
   4  12   2      618.40      623.62     18.87 o 
   5  12   2      703.07      720.23     21.22 o 
   6  12   2       48.99       52.22     12.78 o 
   7  12   2       47.82       57.71     14.19 o 
  -7  13   2       16.15       16.83     12.90 o 
  -6  13   2       77.51       77.35     16.43 o 
  -5  13   2        1.24       -0.24      7.00 o 
  -4  13   2       92.60      102.21      8.07 o 
  -3  13   2     1616.10     1502.52     31.77 o 
  -2  13   2      165.55      216.00      7.72 o 
  -1  13   2     5308.88     5356.99     92.25 o 
   0  13   2      629.80      553.84     11.83 o 
   1  13   2      244.35      260.44      8.51 o 
   2  13   2       72.77       85.63      5.90 o 
   3  13   2        6.94        9.05      5.75 o 
   4  13   2      134.41      148.12      9.87 o 
   5  13   2      629.35      638.13     30.42 o 
   6  13   2       10.51       22.87     12.67 o 
   7  13   2       67.93       91.00     15.58 o 
  -7  14   2      197.62      188.89     17.24 o 
  -6  14   2        0.30      -11.01     18.10 o 
  -5  14   2      116.11      118.23      9.59 o 
  -4  14   2      188.30      203.54      9.54 o 
  -3  14   2        5.50        5.45      6.05 o 
  -2  14   2      568.51      524.39     14.76 o 
  -1  14   2     1872.04     1840.59     34.05 o 
   0  14   2       67.48       59.91      6.70 o 
   1  14   2      376.80      349.67     11.87 o 
   2  14   2      100.00      114.79     10.53 o 
   3  14   2      170.96      169.34     10.18 o 
   4  14   2      134.79      128.73     10.19 o 
   5  14   2        9.82        9.75      9.44 o 
   6  14   2       70.97       75.01     14.14 o 
   7  14   2       36.68       65.33     45.59 o 
  -6  15   2      308.61      301.20     32.81 o 
  -5  15   2       45.07       37.94      8.93 o 
  -4  15   2        4.57       -0.74     10.20 o 
  -3  15   2       41.30       29.66      6.98 o 
  -2  15   2      138.35      157.16     11.24 o 
  -1  15   2      307.21      257.78      9.91 o 
   0  15   2      259.58      262.93     10.79 o 
   1  15   2       10.11       10.47      5.57 o 
   2  15   2      487.40      483.17     14.62 o 
   3  15   2      697.26      631.52     40.72 o 
   4  15   2      234.75      226.98     16.33 o 
   5  15   2      348.77      340.42     20.79 o 
   6  15   2       12.32       13.55     10.79 o 
  -6  16   2       33.95       46.47     10.40 o 
  -5  16   2      343.39      324.70     15.42 o 
  -4  16   2       27.65       25.80      7.85 o 
  -3  16   2       14.73        5.15      6.96 o 
  -2  16   2      110.78       82.20     11.24 o 
  -1  16   2       82.52       74.31      8.19 o 
   0  16   2     1020.81      985.26     31.72 o 
   1  16   2      692.53      678.61     28.43 o 
   2  16   2       21.26       14.77      7.02 o 
   3  16   2      768.11      724.94     54.19 o 
   4  16   2      156.40      171.47     12.06 o 
   5  16   2       36.67       26.95     12.46 o 
   6  16   2       34.07       35.81     16.39 o 
  -6  17   2       25.22       32.65     11.50 o 
  -5  17   2      113.51      129.15     24.89 o 
  -4  17   2        6.45       -6.11      8.75 o 
  -3  17   2      127.51      147.73     10.76 o 
  -2  17   2      276.27      269.48     14.97 o 
  -1  17   2        4.09       11.93      7.60 o 
   0  17   2      847.11      821.17     31.16 o 
   1  17   2      328.70      339.41     17.35 o 
   2  17   2        5.30       -7.35      7.35 o 
   3  17   2      205.10      203.12     12.31 o 
   4  17   2       27.09       12.28     10.22 o 
   5  17   2       44.10       59.16     11.62 o 
  -5  18   2      101.82       75.60     21.97 o 
  -4  18   2       72.29       68.31     20.87 o 
  -3  18   2       34.96       49.55      9.40 o 
  -2  18   2      502.62      453.44     20.13 o 
  -1  18   2       54.72       57.00      9.37 o 
   0  18   2     1139.93     1015.04     27.48 o 
   1  18   2      371.30      422.15     23.77 o 
   2  18   2       46.34       29.09     10.14 o 
   3  18   2      327.41      322.60     17.05 o 
   4  18   2       18.78       28.81     11.07 o 
   5  18   2      176.16      134.61     28.74 o 
  -5  19   2      117.07      135.34     20.61 o 
  -4  19   2       72.07       59.27     12.69 o 
  -3  19   2        4.96        9.61     10.71 o 
  -2  19   2      314.99      351.24     30.59 o 
  -1  19   2       89.97       89.80     12.77 o 
   0  19   2      564.16      518.15     32.03 o 
   1  19   2      960.22      961.12     63.37 o 
   2  19   2       24.33       19.60     12.90 o 
   3  19   2      132.68      107.96     27.74 o 
   4  19   2       51.05       47.34     13.14 o 
  -4  20   2       17.52       17.81     14.46 o 
  -3  20   2       28.03       38.44     12.27 o 
  -2  20   2       95.42      101.63     27.30 o 
  -1  20   2        5.58       -2.86     11.62 o 
   0  20   2      233.60      225.15     21.35 o 
   1  20   2       90.94       93.03     12.84 o 
   2  20   2       25.51       31.56     15.48 o 
   3  20   2      344.46      335.74     23.07 o 
   4  20   2       30.66       38.28     30.10 o 
  -3  21   2        7.55       -3.76     15.57 o 
  -2  21   2       31.11       31.38     14.30 o 
  -1  21   2      190.73      167.90     16.39 o 
   0  21   2       27.15       47.58     11.03 o 
   1  21   2      220.79      247.55     25.89 o 
   2  21   2        6.43       -0.50     20.86 o 
   3  21   2        0.65      -14.32     14.32 o 
  -2  22   2        5.94      -13.34     13.34 o 
  -1  22   2      148.52      143.65     15.92 o 
   0  22   2      158.10      210.29     24.17 o 
   1  22   2       21.81       35.20     26.74 o 
   2  22   2        5.70       22.11     17.18 o 
  -9   1   3        0.07      -15.88     23.70 o 
  -8   1   3       18.54       33.36     19.76 o 
  -7   1   3      112.15      111.96     13.41 o 
  -6   1   3      301.44      279.40     32.47 o 
  -5   1   3       43.56       36.47     11.07 o 
  -4   1   3      591.64      592.93     25.54 o 
  -3   1   3      733.63      884.95     32.39 o 
  -2   1   3      328.91      353.55     19.57 o 
  -1   1   3     3682.53     3876.25     71.29 o 
   0   1   3      359.35      377.03      7.34 o 
   1   1   3    31337.34    28676.31    529.15 o 
   2   1   3     2291.17     2448.31     53.68 o 
   3   1   3       42.01       46.55      6.11 o 
   4   1   3      126.82      144.47     15.60 o 
   5   1   3     1191.91     1146.20     34.45 o 
   6   1   3       26.36       20.00     14.14 o 
   7   1   3       83.66      119.53     44.30 o 
   8   1   3       39.90       53.92     26.02 o 
  -9   2   3        4.11      -21.17     23.06 o 
  -8   2   3       58.09       42.53     24.30 o 
  -7   2   3        1.82       -9.48      9.48 o 
  -6   2   3      195.43      185.93     14.46 o 
  -5   2   3       99.17       95.38     10.22 o 
  -4   2   3      525.41      556.77     18.88 o 
  -3   2   3      123.30      134.55      8.18 o 
  -2   2   3     1244.04     1298.06     34.04 o 
  -1   2   3     4330.36     4471.62     69.90 o 
   0   2   3     2281.57     2336.89     34.65 o 
   1   2   3     2102.49     2193.77     37.79 o 
   2   2   3      476.93      453.29     11.39 o 
   3   2   3     2089.08     2183.26     69.04 o 
   4   2   3      647.11      646.40     21.12 o 
   5   2   3       63.53       66.48      8.39 o 
   6   2   3        2.57      -12.76     12.76 o 
   7   2   3       62.36       73.66     19.57 o 
   8   2   3        1.80       -3.83     21.07 o 
  -9   3   3        4.61       52.13     24.72 o 
  -8   3   3       23.01       61.30     20.22 o 
  -7   3   3      105.33      118.96     13.24 o 
  -6   3   3      475.62      435.14     18.98 o 
  -5   3   3     1920.36     1974.06     54.47 o 
  -4   3   3      385.77      476.90     15.34 o 
  -3   3   3     6225.40     6006.95    130.54 o 
  -2   3   3     2574.46     2857.68     55.73 o 
  -1   3   3    11464.21    11748.26    171.10 o 
   0   3   3    11454.30    11630.90    169.55 o 
   1   3   3       95.40       82.27      5.94 o 
   2   3   3     7769.59     8132.96    172.68 o 
   3   3   3     7286.83     7565.26    143.19 o 
   4   3   3        0.26        3.16      4.35 o 
   5   3   3     3005.66     3048.58    146.55 o 
   6   3   3      989.72     1060.77     33.82 o 
   7   3   3        6.34      -12.58     16.90 o 
   8   3   3      114.62      113.54     22.35 o 
  -9   4   3       33.97        7.31     30.96 o 
  -8   4   3       19.71       12.26     18.79 o 
  -7   4   3       16.84       26.23     22.36 o 
  -6   4   3      376.94      325.74     16.57 o 
  -5   4   3      459.93      464.06     22.65 o 
  -4   4   3       14.08       14.72      4.71 o 
  -3   4   3     2000.75     2181.50     47.41 o 
  -2   4   3      583.53      558.51     11.01 o 
  -1   4   3      544.70      632.68     10.20 o 
   0   4   3      438.07      380.53      6.68 o 
   1   4   3     4916.72     5215.74     82.29 o 
   2   4   3     4360.27     4482.49     85.43 o 
   3   4   3      654.41      667.23     14.50 o 
   4   4   3     2494.79     2540.98     49.82 o 
   5   4   3      144.99      172.76      8.01 o 
   6   4   3       79.41      100.52     11.34 o 
   7   4   3       15.79        4.93     17.33 o 
   8   4   3       18.91       -9.03     28.81 o 
  -8   5   3      115.86      129.02     33.97 o 
  -7   5   3       34.47       38.87     19.14 o 
  -6   5   3     1836.64     1742.07     43.25 o 
  -5   5   3      831.85      864.70     23.64 o 
  -4   5   3       31.68       43.23      4.41 o 
  -3   5   3     9532.91     9854.15    168.55 o 
  -2   5   3     1431.31     1479.95     33.18 o 
  -1   5   3    11867.82    12470.62    181.55 o 
   0   5   3     6823.62     6590.98     96.54 o 
   1   5   3      260.25      204.06      4.89 o 
   2   5   3     3428.43     3182.03     55.28 o 
   3   5   3     6391.31     6417.96    122.14 o 
   4   5   3      374.93      372.45     12.02 o 
   5   5   3     5273.57     5356.10    116.22 o 
   6   5   3      376.88      397.27     14.11 o 
   7   5   3        2.98       24.94     25.37 o 
   8   5   3       85.77      118.70     37.85 o 
  -8   6   3      110.70      125.58     34.83 o 
  -7   6   3        5.96       10.92     15.79 o 
  -6   6   3      109.46      112.42      9.47 o 
  -5   6   3       25.60       25.32      4.95 o 
  -4   6   3       19.65       39.63      4.89 o 
  -3   6   3      144.57      149.70      9.30 o 
  -2   6   3     2031.36     2021.26     40.00 o 
  -1   6   3      964.92      935.04     17.21 o 
   0   6   3       59.64       55.15      4.34 o 
   1   6   3     4887.74     4749.44     75.25 o 
   2   6   3     1388.01     1539.79     25.38 o 
   3   6   3     2996.04     3182.84     61.70 o 
   4   6   3     1109.68     1079.79     26.51 o 
   5   6   3        9.30       11.13      6.00 o 
   6   6   3       20.38       31.72     11.45 o 
   7   6   3       49.72       44.63     11.58 o 
   8   6   3       76.97       31.82     30.96 o 
  -8   7   3       66.00      119.13     32.25 o 
  -7   7   3       50.77       64.77     21.25 o 
  -6   7   3      386.79      366.08     13.08 o 
  -5   7   3      588.51      611.61     22.84 o 
  -4   7   3       10.10        2.62      4.26 o 
  -3   7   3     5150.27     5227.16    100.66 o 
  -2   7   3      423.35      364.16      7.42 o 
  -1   7   3     8407.99     9128.24    143.69 o 
   0   7   3    16688.21    16575.60    255.89 o 
   1   7   3     1031.32     1024.12     17.61 o 
   2   7   3      283.94      253.85      6.05 o 
   3   7   3     3764.98     3602.62     69.70 o 
   4   7   3       84.72      108.95      7.11 o 
   5   7   3     3221.49     3216.73     71.96 o 
   6   7   3      473.76      473.10     19.15 o 
   7   7   3        0.30      -11.14     13.33 o 
   8   7   3      262.31      299.39     38.49 o 
  -8   8   3        0.83      -11.26     11.88 o 
  -7   8   3      124.34      114.36     10.62 o 
  -6   8   3     1285.10     1266.25     32.71 o 
  -5   8   3      252.16      269.11     10.02 o 
  -4   8   3      120.91      133.31      6.74 o 
  -3   8   3      666.16      641.72     15.51 o 
  -2   8   3      697.08      783.66     15.75 o 
  -1   8   3      735.08      768.82     13.87 o 
   0   8   3      205.91      255.22      6.31 o 
   1   8   3       16.20       17.18      2.88 o 
   2   8   3        3.84        2.18      3.25 o 
   3   8   3       55.26       45.49      3.33 o 
   4   8   3      177.46      173.23      8.63 o 
   5   8   3       89.09      104.42     11.23 o 
   6   8   3       22.09       31.78     11.67 o 
   7   8   3      131.90      124.51     12.28 o 
   8   8   3       59.91       41.82     19.14 o 
  -8   9   3       63.70       70.88     15.15 o 
  -7   9   3      134.74      127.66     12.12 o 
  -6   9   3      955.60      979.47     46.78 o 
  -5   9   3     1712.70     1766.30     41.58 o 
  -4   9   3      364.36      375.60     11.72 o 
  -3   9   3      922.48      948.51     18.73 o 
  -2   9   3      349.59      333.40      7.80 o 
  -1   9   3     1123.22     1002.36     17.67 o 
   0   9   3     1558.43     1469.39     24.53 o 
   1   9   3      929.72      867.78     16.97 o 
   2   9   3       54.51       52.69      5.35 o 
   3   9   3     1493.35     1513.58     30.87 o 
   4   9   3       49.98       58.84      8.50 o 
   5   9   3      969.62     1021.05     31.79 o 
   6   9   3      201.04      169.88     12.47 o 
   7   9   3      149.09      170.23     15.19 o 
   8   9   3        3.21       -4.18     16.08 o 
  -8  10   3       42.43       43.46     12.62 o 
  -7  10   3       43.75       39.04     15.43 o 
  -6  10   3       26.43       25.17      9.39 o 
  -5  10   3      213.38      209.54     10.49 o 
  -4  10   3      337.18      309.15     11.69 o 
  -3  10   3      647.52      659.66     14.38 o 
  -2  10   3      138.19      141.69      4.98 o 
  -1  10   3     2479.30     2503.00     41.02 o 
   0  10   3      256.52      277.93      7.28 o 
   1  10   3      104.69       98.06      4.90 o 
   2  10   3      287.74      292.80      8.46 o 
   3  10   3        1.05       -1.29      4.38 o 
   4  10   3      107.24       87.82     11.69 o 
   5  10   3      191.95      182.70     12.71 o 
   6  10   3       28.16       24.60     10.83 o 
   7  10   3      191.77      198.60     15.75 o 
  -8  11   3        2.55        9.24     12.72 o 
  -7  11   3       16.97       25.53     15.27 o 
  -6  11   3        4.24       10.75     12.16 o 
  -5  11   3        7.55        2.49      7.40 o 
  -4  11   3      159.53      146.37     11.94 o 
  -3  11   3       83.88       82.60      9.89 o 
  -2  11   3      105.11      107.99      4.84 o 
  -1  11   3      346.28      365.46      8.82 o 
   0  11   3      175.32      197.83      5.97 o 
   1  11   3       79.40       69.59      4.92 o 
   2  11   3      539.86      515.78     12.22 o 
   3  11   3      213.51      234.48      8.84 o 
   4  11   3       77.19       57.52      7.67 o 
   5  11   3        5.95        2.76      9.88 o 
   6  11   3       83.25       86.43     12.48 o 
   7  11   3       69.45       41.46     12.87 o 
  -7  12   3        9.04       -5.02     13.75 o 
  -6  12   3       21.78       42.06     12.08 o 
  -5  12   3      130.41      128.61      9.98 o 
  -4  12   3      472.01      462.85     16.14 o 
  -3  12   3      456.99      455.53     13.43 o 
  -2  12   3      677.16      721.54     26.94 o 
  -1  12   3     5088.93     5297.16     85.04 o 
   0  12   3     1122.29     1265.11     22.32 o 
   1  12   3     1871.21     1926.72     35.13 o 
   2  12   3      350.46      363.21     10.09 o 
   3  12   3      306.55      294.23     11.85 o 
   4  12   3      117.06      118.34      9.08 o 
   5  12   3      167.47      189.73     17.82 o 
   6  12   3        2.08       -6.71     10.94 o 
   7  12   3      325.97      327.04     20.01 o 
  -7  13   3        1.61       -1.89     12.62 o 
  -6  13   3        5.29       15.36     12.19 o 
  -5  13   3       71.19       72.13      9.23 o 
  -4  13   3      151.13      168.13     10.97 o 
  -3  13   3      160.60      161.29      7.97 o 
  -2  13   3      717.50      634.27     14.46 o 
  -1  13   3      779.03      813.16     17.22 o 
   0  13   3      500.56      448.25     10.54 o 
   1  13   3      110.72      111.81      6.99 o 
   2  13   3      878.65      822.46     17.85 o 
   3  13   3     1009.08      941.06     25.34 o 
   4  13   3       14.92       29.40      8.17 o 
   5  13   3      267.31      282.93     13.48 o 
   6  13   3       43.34       36.11     12.71 o 
   7  13   3       81.79       92.94     15.77 o 
  -7  14   3      136.97      136.98     25.19 o 
  -6  14   3       31.95       16.11     14.44 o 
  -5  14   3       94.31       94.59      9.07 o 
  -4  14   3      216.97      261.64     10.68 o 
  -3  14   3      133.16      129.47      7.75 o 
  -2  14   3      649.71      681.57     39.53 o 
  -1  14   3      351.15      323.12     11.05 o 
   0  14   3     1659.39     1690.73     34.94 o 
   1  14   3     1549.61     1527.30     49.56 o 
   2  14   3      172.68      178.28     11.67 o 
   3  14   3      661.33      632.93     19.77 o 
   4  14   3      633.09      636.28     26.19 o 
   5  14   3        5.51        3.29      9.02 o 
   6  14   3       35.65       46.76     13.71 o 
  -6  15   3       61.53       46.87     13.56 o 
  -5  15   3        3.55       -0.84      8.06 o 
  -4  15   3       54.40       72.75      7.65 o 
  -3  15   3      483.11      494.45     15.18 o 
  -2  15   3     1421.95     1291.57     28.60 o 
  -1  15   3      134.22      136.77      8.60 o 
   0  15   3      639.49      657.42     18.98 o 
   1  15   3        0.49        2.57      5.25 o 
   2  15   3     1198.83     1213.13     29.85 o 
   3  15   3     2103.90     2079.79     63.13 o 
   4  15   3       50.11       57.77     11.88 o 
   5  15   3      173.62      190.85     13.35 o 
   6  15   3      124.43      139.09     21.29 o 
  -6  16   3       35.85       50.61     10.68 o 
  -5  16   3       47.06       69.86      9.82 o 
  -4  16   3      174.11      176.75     28.51 o 
  -3  16   3        0.96       -6.72      6.72 o 
  -2  16   3      491.16      525.73     17.81 o 
  -1  16   3      774.80      786.25     22.01 o 
   0  16   3      183.22      162.97      9.81 o 
   1  16   3      339.88      360.16     31.04 o 
   2  16   3      147.40      159.79     10.60 o 
   3  16   3       16.31       18.16      9.21 o 
   4  16   3        7.42        7.07     11.61 o 
   5  16   3        2.64        7.67     11.79 o 
   6  16   3        3.83       12.08     11.72 o 
  -6  17   3       76.32       88.18     12.18 o 
  -5  17   3        0.36       -1.84      9.47 o 
  -4  17   3      174.13      197.48     12.18 o 
  -3  17   3      163.66      202.30     11.84 o 
  -2  17   3      530.12      517.86     18.41 o 
  -1  17   3      504.02      582.06     18.84 o 
   0  17   3      695.19      711.07     21.64 o 
   1  17   3       12.16        4.98      7.50 o 
   2  17   3      202.46      205.21     11.53 o 
   3  17   3      778.46      769.58     29.49 o 
   4  17   3       32.94       19.90     13.41 o 
   5  17   3      222.26      220.09     17.69 o 
  -5  18   3        0.38      -10.42     10.42 o 
  -4  18   3       33.13       32.87     10.09 o 
  -3  18   3       18.23       18.61      8.73 o 
  -2  18   3      154.53      183.13     13.89 o 
  -1  18   3      170.32      170.59     20.67 o 
   0  18   3      125.27      116.66     10.61 o 
   1  18   3        6.37       -9.53      9.53 o 
   2  18   3       36.65       50.96     13.01 o 
   3  18   3       52.96       54.42     11.95 o 
   4  18   3        5.57        0.86     10.55 o 
   5  18   3       17.27        6.75     12.02 o 
  -5  19   3        2.87       -4.36     12.32 o 
  -4  19   3        2.98        2.23     10.91 o 
  -3  19   3        0.27       10.47     10.80 o 
  -2  19   3      207.43      160.34     14.76 o 
  -1  19   3        1.03       -0.08     11.84 o 
   0  19   3      628.39      724.97     35.85 o 
   1  19   3       60.98       74.51     11.76 o 
   2  19   3        0.31        2.18     14.41 o 
   3  19   3      678.66      615.84     30.37 o 
   4  19   3        2.69       -6.04     11.79 o 
  -4  20   3        3.89        3.27     14.31 o 
  -3  20   3       21.72       18.47     12.35 o 
  -2  20   3        3.09        4.24     12.49 o 
  -1  20   3      480.80      441.95     29.94 o 
   0  20   3       98.20       95.31     15.52 o 
   1  20   3      163.06      169.16     15.02 o 
   2  20   3      120.75      129.73     17.26 o 
   3  20   3        1.17        1.52     14.48 o 
   4  20   3      307.91      292.01     43.44 o 
  -3  21   3        0.25        3.97     19.18 o 
  -2  21   3      522.32      572.72     25.59 o 
  -1  21   3       23.10       -7.24     13.60 o 
   0  21   3       17.76       21.96     11.42 o 
   1  21   3       12.18       13.63     14.63 o 
   2  21   3       24.74       27.46     14.39 o 
   3  21   3      202.00      192.67     36.13 o 
  -2  22   3       42.63       42.91     14.32 o 
  -1  22   3      643.10      619.49     28.06 o 
   0  22   3        6.53       -2.40     18.22 o 
   1  22   3      407.91      367.62     58.49 o 
  -9   0   4      181.09      175.89     40.86 o 
  -8   0   4      136.58      103.21     29.67 o 
  -7   0   4       77.67       67.09     26.23 o 
  -6   0   4      278.29      276.96     30.53 o 
  -5   0   4       83.16       95.04     19.78 o 
  -4   0   4     1482.14     1594.23     79.13 o 
  -3   0   4      109.38       83.43     12.04 o 
  -2   0   4        5.92       27.52      7.31 o 
  -1   0   4     2687.16     2885.34     72.80 o 
   0   0   4      226.77      227.34      7.70 o 
   1   0   4    19414.26    19059.57    587.71 o 
   2   0   4     2961.35     3073.66     64.07 o 
   3   0   4     2194.73     2112.45     67.04 o 
   4   0   4      392.50      361.82     15.91 o 
   5   0   4      125.18      110.96     21.93 o 
   6   0   4      299.22      322.11     33.11 o 
   7   0   4       21.34        2.58     24.08 o 
   8   0   4       77.92      113.11     36.13 o 
  -9   1   4      142.77      168.36     27.36 o 
  -8   1   4       42.02       45.71     20.13 o 
  -7   1   4      848.13      831.87     79.78 o 
  -6   1   4       25.51        9.89     14.29 o 
  -5   1   4     2431.03     2280.38     78.91 o 
  -4   1   4     3940.00     4184.40    135.63 o 
  -3   1   4      223.58      176.67     11.38 o 
  -2   1   4     4630.49     4370.97    134.71 o 
  -1   1   4     6154.98     6200.67    105.33 o 
   0   1   4     2726.53     2598.24     44.91 o 
   1   1   4    29476.20    27366.66    549.48 o 
   2   1   4    18307.20    18393.67    328.12 o 
   3   1   4     7742.23     7609.20    164.27 o 
   4   1   4     8574.55     8605.55    217.36 o 
   5   1   4     1044.64      991.27     30.69 o 
   6   1   4      990.29     1061.54     45.30 o 
   7   1   4      799.03      878.36     41.51 o 
   8   1   4       16.71      -16.52     20.37 o 
  -9   2   4       16.18       -3.31     23.25 o 
  -8   2   4        1.02        0.56     18.66 o 
  -7   2   4      181.25      214.52     25.43 o 
  -6   2   4      133.77      135.92     12.26 o 
  -5   2   4       32.96       34.41      8.09 o 
  -4   2   4     2663.12     2787.68     73.71 o 
  -3   2   4     3478.41     3716.58     95.71 o 
  -2   2   4      108.65      123.78      5.07 o 
  -1   2   4       21.93       28.85      1.82 o 
   0   2   4     2536.31     2606.94     45.06 o 
   1   2   4     3635.39     3764.95     59.58 o 
   2   2   4       85.32       74.05      2.75 o 
   3   2   4     1290.86     1290.29     25.79 o 
   4   2   4       98.66       98.45      7.81 o 
   5   2   4       66.89       82.10      8.77 o 
   6   2   4      284.72      263.61     20.86 o 
   7   2   4       20.68       17.82     33.76 o 
   8   2   4       10.04       17.04     22.01 o 
  -9   3   4       34.75       51.42     22.75 o 
  -8   3   4        8.63       15.98     18.52 o 
  -7   3   4       57.62       52.19     11.99 o 
  -6   3   4      961.47      881.99     30.28 o 
  -5   3   4      327.22      336.30     15.47 o 
  -4   3   4     2172.98     2248.65     51.67 o 
  -3   3   4      245.63      307.78     12.84 o 
  -2   3   4      831.55      739.16     15.84 o 
  -1   3   4     3527.01     3448.36     53.89 o 
   0   3   4     2760.21     2735.24     40.69 o 
   1   3   4    12526.84    12681.56    214.04 o 
   2   3   4     2800.50     2795.34     48.22 o 
   3   3   4     1908.62     1878.17     42.04 o 
   4   3   4     3667.44     3642.65     81.88 o 
   5   3   4      796.65      823.09     21.39 o 
   6   3   4      275.75      344.42     23.51 o 
   7   3   4      332.16      394.64     27.36 o 
   8   3   4        0.09        0.00     32.25 o 
  -9   4   4      117.73      100.20     40.00 o 
  -8   4   4        0.08       14.06     19.59 o 
  -7   4   4      129.64       99.15     13.06 o 
  -6   4   4      286.00      284.17     15.62 o 
  -5   4   4       13.57       11.16      6.34 o 
  -4   4   4        0.45        3.23      4.92 o 
  -3   4   4       29.16       26.68      3.61 o 
  -2   4   4        4.27        5.19      2.51 o 
  -1   4   4      423.30      438.73      9.96 o 
   0   4   4       15.39       21.09      1.80 o 
   1   4   4      130.08      121.43      4.55 o 
   2   4   4      167.38      166.02      4.71 o 
   3   4   4       20.12       42.30      8.61 o 
   4   4   4       22.01       28.13      4.63 o 
   5   4   4       38.14       32.18      5.59 o 
   6   4   4       19.11        9.18      7.09 o 
   7   4   4       98.15       89.93     27.31 o 
   8   4   4       25.82       49.46     34.83 o 
  -8   5   4       18.03       29.89     20.32 o 
  -7   5   4       92.85      106.34     17.46 o 
  -6   5   4       32.53       21.16      9.60 o 
  -5   5   4      242.88      226.62     10.66 o 
  -4   5   4      222.62      212.88      7.80 o 
  -3   5   4      336.32      395.15     10.37 o 
  -2   5   4     1031.32     1254.97     25.86 o 
  -1   5   4      619.51      754.38     13.21 o 
   0   5   4      592.31      617.52     10.41 o 
   1   5   4     1401.94     1339.33     22.25 o 
   2   5   4     1609.41     1688.75     27.70 o 
   3   5   4        6.79       -3.60      3.75 o 
   4   5   4       12.07       21.29      6.95 o 
   5   5   4      488.67      478.08     21.85 o 
   6   5   4       61.76       73.11      7.78 o 
   7   5   4        6.62        8.15     10.75 o 
   8   5   4        4.84      -12.47     29.24 o 
  -8   6   4        4.28       27.52     31.82 o 
  -7   6   4        7.19       29.54     16.83 o 
  -6   6   4       35.54       18.17      8.81 o 
  -5   6   4       89.35      111.95      9.53 o 
  -4   6   4       26.19       32.58      4.42 o 
  -3   6   4      448.46      456.51     18.73 o 
  -2   6   4       38.21       33.98      2.93 o 
  -1   6   4     4745.22     5028.79     79.80 o 
   0   6   4     1662.48     1701.03     26.10 o 
   1   6   4      103.69      130.43      3.60 o 
   2   6   4      878.97      958.71     16.64 o 
   3   6   4        4.69       10.83      4.40 o 
   4   6   4      189.56      196.27      8.97 o 
   5   6   4      584.40      600.80     18.03 o 
   6   6   4       11.19        4.81      9.85 o 
   7   6   4       90.52      117.60     13.08 o 
   8   6   4       33.28       65.37     35.69 o 
  -8   7   4       43.85       78.70     31.82 o 
  -7   7   4       81.15       77.01     20.43 o 
  -6   7   4       17.66       16.54     10.06 o 
  -5   7   4      361.26      374.90     11.84 o 
  -4   7   4      351.55      381.45     11.35 o 
  -3   7   4      519.67      545.21     13.63 o 
  -2   7   4     1274.75     1327.15     20.84 o 
  -1   7   4      299.90      279.64      5.88 o 
   0   7   4     1280.08     1395.85     21.77 o 
   1   7   4      913.30      845.99     13.85 o 
   2   7   4      484.81      511.37     11.16 o 
   3   7   4      262.11      250.09      8.14 o 
   4   7   4      297.33      317.13     13.67 o 
   5   7   4       15.68       18.62     12.94 o 
   6   7   4       99.38      109.00     10.80 o 
   7   7   4       29.97       15.20     12.44 o 
   8   7   4       23.76       25.72     25.16 o 
  -8   8   4       20.63       17.78     12.34 o 
  -7   8   4       14.19       -1.69      8.86 o 
  -6   8   4      381.81      340.54     16.33 o 
  -5   8   4      162.96      160.84      8.03 o 
  -4   8   4       13.27       18.89      5.46 o 
  -3   8   4      756.12      784.36     15.91 o 
  -2   8   4     2457.97     2624.88     42.71 o 
  -1   8   4     2267.66     2244.30     34.08 o 
   0   8   4     1688.07     1651.92     25.77 o 
   1   8   4     2131.04     2267.17     34.41 o 
   2   8   4     4856.95     4857.23     84.55 o 
   3   8   4     2273.93     2246.68     40.37 o 
   4   8   4        3.90        4.21     10.77 o 
   5   8   4     1358.35     1325.91     47.65 o 
   6   8   4      353.74      366.75     26.84 o 
   7   8   4       74.96      102.40     15.71 o 
   8   8   4        8.42      -15.01     24.73 o 
  -8   9   4        5.40        4.50     13.42 o 
  -7   9   4      242.15      250.09     14.89 o 
  -6   9   4       12.98        3.70      7.45 o 
  -5   9   4       44.46       59.13     12.35 o 
  -4   9   4      757.04      813.09     19.77 o 
  -3   9   4      345.83      373.00      9.64 o 
  -2   9   4     5663.11     5879.74     93.49 o 
  -1   9   4     1658.24     1569.07     24.51 o 
   0   9   4     1114.47     1064.32     17.50 o 
   1   9   4     3485.38     3356.12     50.35 o 
   2   9   4      325.30      280.36      9.72 o 
   3   9   4     1970.90     1910.30     43.02 o 
   4   9   4     3788.99     3861.36     83.14 o 
   5   9   4        5.39        9.19      8.96 o 
   6   9   4       30.15       55.93     11.01 o 
   7   9   4      156.77      147.22     17.32 o 
  -8  10   4       29.77       48.79     15.28 o 
  -7  10   4        0.63       -4.66     10.49 o 
  -6  10   4        3.06        5.72      7.69 o 
  -5  10   4       25.96       21.17      7.17 o 
  -4  10   4       35.94       29.25      4.56 o 
  -3  10   4      649.32      676.41     21.47 o 
  -2  10   4      258.36      271.51      7.38 o 
  -1  10   4     2186.36     2317.75     35.43 o 
   0  10   4      821.68      777.66     13.64 o 
   1  10   4      224.04      262.20      6.87 o 
   2  10   4     1470.81     1392.61     29.00 o 
   3  10   4      272.02      302.95     19.37 o 
   4  10   4       53.13       56.82      7.31 o 
   5  10   4      243.71      274.07     15.30 o 
   6  10   4      199.89      216.44     15.00 o 
   7  10   4       15.15       28.38     25.37 o 
  -8  11   4       71.87       69.21     14.43 o 
  -7  11   4      283.53      294.17     17.10 o 
  -6  11   4       17.41       14.01      9.60 o 
  -5  11   4     1022.95     1046.83     27.77 o 
  -4  11   4     1013.79     1073.07     28.20 o 
  -3  11   4       65.50       97.36      6.11 o 
  -2  11   4     4067.37     4120.58     66.48 o 
  -1  11   4     1204.93     1160.67     20.67 o 
   0  11   4      342.04      358.67     10.34 o 
   1  11   4     3386.32     3225.27     56.61 o 
   2  11   4     2337.40     2328.56     46.36 o 
   3  11   4     3153.21     3146.42     69.00 o 
   4  11   4     2872.76     2807.75     62.56 o 
   5  11   4        4.21        5.33      8.44 o 
   6  11   4      760.19      864.44     30.64 o 
   7  11   4      286.18      291.25     19.79 o 
  -7  12   4        2.58        3.74     12.18 o 
  -6  12   4       24.04       15.07     10.85 o 
  -5  12   4       20.54        6.20      8.32 o 
  -4  12   4       34.07       42.18      6.22 o 
  -3  12   4       69.61       53.38      5.91 o 
  -2  12   4       25.74       27.86      4.10 o 
  -1  12   4        8.83       10.68      3.93 o 
   0  12   4      678.45      681.01     12.88 o 
   1  12   4      431.98      454.77     13.94 o 
   2  12   4       43.24       41.76      4.97 o 
   3  12   4      516.58      530.22     17.30 o 
   4  12   4       10.81       14.39      7.97 o 
   5  12   4        5.02       -0.50      8.44 o 
   6  12   4        1.83       12.64     11.88 o 
   7  12   4       15.45       15.78     13.69 o 
  -7  13   4       95.66      112.46     20.83 o 
  -6  13   4       35.56       35.36     12.50 o 
  -5  13   4      134.77      151.61     15.68 o 
  -4  13   4      527.97      547.21     15.49 o 
  -3  13   4       74.76       75.85      6.81 o 
  -2  13   4     4615.62     4548.01     78.86 o 
  -1  13   4      176.30      160.61      6.21 o 
   0  13   4     2137.93     2252.23     45.08 o 
   1  13   4     2217.10     2171.91     39.77 o 
   2  13   4      478.60      470.14     13.86 o 
   3  13   4      127.02      118.23      9.43 o 
   4  13   4      375.36      393.16     19.18 o 
   5  13   4        4.35        6.91      9.18 o 
   6  13   4       71.00       68.45     14.99 o 
   7  13   4       75.15       57.04     21.00 o 
  -7  14   4       33.28       21.02     14.44 o 
  -6  14   4       52.02       30.67     12.65 o 
  -5  14   4       17.54       26.24      7.20 o 
  -4  14   4        0.49        6.78      6.50 o 
  -3  14   4      127.82      131.56      8.09 o 
  -2  14   4       51.53       46.61      6.31 o 
  -1  14   4     1128.53     1072.09     23.61 o 
   0  14   4       11.72        6.52      5.70 o 
   1  14   4        0.08       -5.04      5.04 o 
   2  14   4      186.87      178.37      9.56 o 
   3  14   4       27.53       25.80      8.08 o 
   4  14   4        1.13       -8.75      8.75 o 
   5  14   4       18.41        8.38      9.79 o 
   6  14   4        9.38       22.36     11.06 o 
  -6  15   4       26.88       29.26     13.29 o 
  -5  15   4      176.01      199.93     10.41 o 
  -4  15   4       52.68       64.79      7.79 o 
  -3  15   4        2.58       -3.45      6.43 o 
  -2  15   4      128.58      149.60      9.56 o 
  -1  15   4      104.46       72.72      6.98 o 
   0  15   4       22.32       30.29      7.08 o 
   1  15   4       32.31       32.65      6.00 o 
   2  15   4       53.88       37.05      7.23 o 
   3  15   4      809.73      828.51     28.55 o 
   4  15   4      335.53      322.99     16.14 o 
   5  15   4       44.03       37.14     11.05 o 
   6  15   4      152.68      168.46     13.99 o 
  -6  16   4       80.81       76.22     10.71 o 
  -5  16   4        0.37       -7.29      8.65 o 
  -4  16   4       49.53       56.02      8.13 o 
  -3  16   4      892.01      894.66     53.94 o 
  -2  16   4       52.96       20.04      8.93 o 
  -1  16   4      370.38      368.45     14.17 o 
   0  16   4      399.58      407.97     16.76 o 
   1  16   4        0.61        2.10      7.32 o 
   2  16   4      453.35      452.01     27.93 o 
   3  16   4       30.45       39.81     12.11 o 
   4  16   4      522.22      482.81     18.75 o 
   5  16   4      597.15      555.45     25.70 o 
   6  16   4       28.74       33.96     14.41 o 
  -6  17   4       10.53       -9.47     12.15 o 
  -5  17   4        0.40       -6.49      9.76 o 
  -4  17   4       77.16       90.47     14.57 o 
  -3  17   4        7.01       -1.88      9.68 o 
  -2  17   4       29.71       18.98      8.75 o 
  -1  17   4       16.11        5.36      7.56 o 
   0  17   4       61.98       61.29      8.57 o 
   1  17   4        5.17        4.55      7.94 o 
   2  17   4       15.50        1.50     10.66 o 
   3  17   4       72.93       45.47     10.00 o 
   4  17   4      110.46       92.57     11.97 o 
   5  17   4      103.18      110.95     13.22 o 
  -5  18   4       36.95       38.57     11.86 o 
  -4  18   4        0.97       -8.35      9.15 o 
  -3  18   4      518.57      557.51     32.63 o 
  -2  18   4       93.21       78.71     11.72 o 
  -1  18   4     1559.67     1579.25     45.14 o 
   0  18   4      607.32      576.70     20.55 o 
   1  18   4       21.65       36.27     15.24 o 
   2  18   4      578.14      536.79     63.43 o 
   3  18   4      445.48      485.23     21.92 o 
   4  18   4        1.55        2.71     11.07 o 
   5  18   4      198.17      200.68     15.62 o 
  -4  19   4        3.15       -0.92     10.08 o 
  -3  19   4        0.07      -11.82     11.82 o 
  -2  19   4      127.86      118.53     13.42 o 
  -1  19   4       63.16       60.03     12.10 o 
   0  19   4        2.46        4.91      9.15 o 
   1  19   4       13.63        5.44     10.80 o 
   2  19   4        2.82        9.04     12.79 o 
   3  19   4       34.58        8.86     12.88 o 
   4  19   4       16.63       19.70     12.83 o 
  -4  20   4        7.45       -5.80     15.37 o 
  -3  20   4      162.07      186.91     16.06 o 
  -2  20   4      191.89      174.94     17.46 o 
  -1  20   4      210.40      229.06     18.79 o 
   0  20   4      313.22      309.23     24.15 o 
   1  20   4        7.69        6.46     13.12 o 
   2  20   4      510.97      531.63     78.92 o 
   3  20   4      263.62      228.07     50.75 o 
  -3  21   4       99.11      153.85     16.12 o 
  -2  21   4      549.74      602.74     26.02 o 
  -1  21   4        6.32       11.13     13.52 o 
   0  21   4       30.35       41.09     23.44 o 
   1  21   4        6.81       -1.29     14.65 o 
   2  21   4       36.22       45.70     16.28 o 
  -1  22   4       44.68       60.37     15.82 o 
   0  22   4       55.98       97.80     19.87 o 
   1  22   4       36.37       41.11     17.18 o 
  -9   1   5       14.50       38.22     23.63 o 
  -8   1   5      132.62      128.24     25.73 o 
  -7   1   5        4.43      -10.15     11.00 o 
  -6   1   5       32.90       37.67      9.84 o 
  -5   1   5       72.35       89.96     13.53 o 
  -4   1   5      941.53      999.65     38.31 o 
  -3   1   5      115.23       84.40      7.84 o 
  -2   1   5     1416.49     1571.44     29.76 o 
  -1   1   5     1276.77     1341.58     23.88 o 
   0   1   5       31.95       34.88      2.11 o 
   1   1   5       43.82       56.94      2.16 o 
   2   1   5     3527.20     3798.56     64.31 o 
   3   1   5     2901.45     2969.83     48.32 o 
   4   1   5      426.38      411.94     11.94 o 
   5   1   5       72.76       79.13     15.27 o 
   6   1   5       40.01       29.20     17.42 o 
   7   1   5        4.65       -6.34     17.33 o 
   8   1   5        0.64       -9.17     54.40 o 
  -9   2   5        0.53      -11.61     21.18 o 
  -8   2   5       21.83       41.57     21.50 o 
  -7   2   5        0.74       13.90     11.09 o 
  -6   2   5       59.97       55.30      9.85 o 
  -5   2   5       35.45       52.62     12.50 o 
  -4   2   5      418.71      455.26     17.01 o 
  -3   2   5      180.84      197.82     11.33 o 
  -2   2   5      302.33      302.48      9.90 o 
  -1   2   5     2353.93     2396.22     45.28 o 
   0   2   5      303.36      284.92      6.71 o 
   1   2   5     1564.93     1562.77     27.34 o 
   2   2   5     1373.68     1394.53     25.09 o 
   3   2   5       80.89       80.87      5.96 o 
   4   2   5     1119.30     1128.24     27.09 o 
   5   2   5       53.09       50.30      5.82 o 
   6   2   5       26.97       35.88     16.99 o 
   7   2   5      104.89      150.02     26.88 o 
   8   2   5        2.61       -9.68     21.90 o 
  -9   3   5      139.22      139.01     27.06 o 
  -8   3   5        1.01      -12.24     19.82 o 
  -7   3   5       51.53       38.93     12.25 o 
  -6   3   5      336.63      327.53     17.20 o 
  -5   3   5       98.94       81.35      9.34 o 
  -4   3   5     1627.75     1598.87     54.27 o 
  -3   3   5     4591.45     4662.19    100.61 o 
  -2   3   5       40.55       56.46      3.06 o 
  -1   3   5    14260.13    14669.42    270.98 o 
   0   3   5     3644.60     3670.31     63.28 o 
   1   3   5       20.25       12.22      2.15 o 
   2   3   5    14771.59    15280.55    279.32 o 
   3   3   5       36.76       38.57      4.45 o 
   4   3   5     1053.34     1042.01     34.95 o 
   5   3   5      865.97      905.45     28.74 o 
   6   3   5      258.55      226.01     20.33 o 
   7   3   5      425.75      495.93     41.07 o 
   8   3   5      426.99      466.61     49.89 o 
  -9   4   5       28.90        5.16     33.11 o 
  -8   4   5       35.20       58.39     21.93 o 
  -7   4   5      210.22      195.58     15.74 o 
  -6   4   5      514.28      535.52     28.40 o 
  -5   4   5       78.39       85.22     11.53 o 
  -4   4   5      386.28      412.95     12.14 o 
  -3   4   5      130.40      125.21      8.65 o 
  -2   4   5      941.56      970.51     16.59 o 
  -1   4   5     3431.94     3519.33     60.70 o 
   0   4   5       37.37       31.32      2.30 o 
   1   4   5     5515.88     5340.02     91.29 o 
   2   4   5     2636.56     2713.53     43.37 o 
   3   4   5     2233.12     2311.29     45.18 o 
   4   4   5     5363.18     5303.05    114.90 o 
   5   4   5       24.51       21.78      6.22 o 
   6   4   5       66.89       85.48     11.88 o 
   7   4   5      219.15      241.46     14.33 o 
   8   4   5       68.28      121.71     34.40 o 
  -8   5   5       22.49       27.52     31.82 o 
  -7   5   5      859.20      858.52     38.33 o 
  -6   5   5      330.43      346.72     23.44 o 
  -5   5   5       17.79       30.81      7.89 o 
  -4   5   5     2059.34     2048.60     48.10 o 
  -3   5   5     2466.22     2465.40     48.94 o 
  -2   5   5       12.43       15.44      2.17 o 
  -1   5   5     5942.82     5715.38     90.54 o 
   0   5   5      757.92      676.88     11.51 o 
   1   5   5      922.61      947.17     18.18 o 
   2   5   5     9018.09     8828.86    166.01 o 
   3   5   5     2878.43     2904.47     50.72 o 
   4   5   5     1359.69     1339.18     33.64 o 
   5   5   5      608.51      636.16     28.83 o 
   6   5   5      395.02      374.65     17.51 o 
   7   5   5      373.48      429.15     23.37 o 
   8   5   5      266.14      383.18     47.74 o 
  -8   6   5       72.38       49.46     33.97 o 
  -7   6   5        3.71        7.93     12.70 o 
  -6   6   5        0.07       -9.55     10.73 o 
  -5   6   5      349.79      353.83     15.64 o 
  -4   6   5      651.01      716.47     17.23 o 
  -3   6   5      111.80      117.36      7.87 o 
  -2   6   5     2435.07     2651.22     39.92 o 
  -1   6   5    10516.03    11150.04    187.28 o 
   0   6   5      322.46      324.15      6.78 o 
   1   6   5     3776.15     3598.55     63.00 o 
   2   6   5     2470.00     2525.69     47.89 o 
   3   6   5     1946.72     1972.29     35.31 o 
   4   6   5     3434.45     3357.83     74.58 o 
   5   6   5      730.24      702.40     32.50 o 
   6   6   5       54.73       52.47     12.19 o 
   7   6   5      241.87      249.18     18.53 o 
   8   6   5       68.19       38.22     16.08 o 
  -8   7   5       29.57       -6.02     29.24 o 
  -7   7   5       53.96       34.62      8.69 o 
  -6   7   5       20.85       20.28      6.28 o 
  -5   7   5       50.09       44.57      6.09 o 
  -4   7   5     1913.57     2033.44     41.84 o 
  -3   7   5     2428.15     2274.35     45.78 o 
  -2   7   5      785.52      889.68     17.35 o 
  -1   7   5     5418.23     5327.22     90.65 o 
   0   7   5     1248.93     1148.51     18.46 o 
   1   7   5     2633.54     2598.55     42.39 o 
   2   7   5     9415.37     9140.51    156.99 o 
   3   7   5      368.29      317.11      9.93 o 
   4   7   5     1215.68     1133.48     24.47 o 
   5   7   5      102.67      122.95     10.31 o 
   6   7   5       20.65        7.79      9.86 o 
   7   7   5      244.97      256.03     19.60 o 
   8   7   5      200.74      206.52     21.06 o 
  -8   8   5        2.41       27.95     12.78 o 
  -7   8   5       20.54       12.71     27.95 o 
  -6   8   5      435.29      456.57     25.26 o 
  -5   8   5      625.30      611.47     16.91 o 
  -4   8   5      339.90      338.30     11.13 o 
  -3   8   5     1115.02     1150.94     24.16 o 
  -2   8   5       48.23       46.39      3.88 o 
  -1   8   5     1301.01     1240.66     22.98 o 
   0   8   5        6.59       -0.04      2.46 o 
   1   8   5      644.48      623.98     12.20 o 
   2   8   5     2263.30     2204.56     39.67 o 
   3   8   5       10.49        4.89      4.58 o 
   4   8   5      473.44      420.59     13.95 o 
   5   8   5      189.77      188.64     12.36 o 
   6   8   5        2.53        0.08     15.79 o 
   7   8   5      120.14      115.30     16.65 o 
  -8   9   5       39.72       15.92     13.61 o 
  -7   9   5      191.17      197.98     13.91 o 
  -6   9   5      204.08      199.00     10.96 o 
  -5   9   5      101.05      111.29      7.58 o 
  -4   9   5     4016.04     3984.13     78.63 o 
  -3   9   5      766.47      764.22     16.22 o 
  -2   9   5      415.77      431.91      9.51 o 
  -1   9   5      258.93      212.12      5.89 o 
   0   9   5       13.39        3.27      2.77 o 
   1   9   5        0.26        8.23      2.99 o 
   2   9   5      847.33      827.39     16.99 o 
   3   9   5      270.06      259.88     10.56 o 
   4   9   5      622.05      595.31     17.73 o 
   5   9   5       48.48       52.36      9.98 o 
   6   9   5        3.14       -0.88     10.48 o 
   7   9   5      113.15       96.34     17.25 o 
  -8  10   5       26.67       29.00     17.85 o 
  -7  10   5       34.09       38.58     11.35 o 
  -6  10   5        0.99       -7.83      7.83 o 
  -5  10   5      155.85      139.65      9.67 o 
  -4  10   5       96.59       90.46      5.60 o 
  -3  10   5      471.91      482.59     11.97 o 
  -2  10   5      412.15      393.94      9.41 o 
  -1  10   5     2323.23     2479.71     40.14 o 
   0  10   5      302.51      285.17      7.14 o 
   1  10   5       58.06       62.59      4.18 o 
   2  10   5        2.02        8.28      4.91 o 
   3  10   5        0.48        2.46      6.25 o 
   4  10   5      101.08      108.80      8.75 o 
   5  10   5      503.41      469.65     16.69 o 
   6  10   5      479.73      520.30     26.02 o 
   7  10   5        4.25        3.76     15.66 o 
  -7  11   5        6.36       30.12     11.48 o 
  -6  11   5        0.15       -1.32      8.37 o 
  -5  11   5       67.10       75.62      9.07 o 
  -4  11   5       56.48       65.64      8.63 o 
  -3  11   5        2.32        8.68      4.56 o 
  -2  11   5      135.82      163.27      5.91 o 
  -1  11   5        3.74        4.40      3.71 o 
   0  11   5     2260.37     2210.66     34.42 o 
   1  11   5     1979.01     2007.38     36.69 o 
   2  11   5       71.57       58.94      5.78 o 
   3  11   5      137.50      151.19     13.90 o 
   4  11   5        3.08        8.28      7.52 o 
   5  11   5      150.10      156.46     11.02 o 
   6  11   5       31.92       29.69     11.99 o 
   7  11   5       33.14       19.37     16.86 o 
  -7  12   5        9.51        9.83     12.22 o 
  -6  12   5        8.43        4.33      8.71 o 
  -5  12   5      103.33      115.25      8.30 o 
  -4  12   5      948.68      943.57     22.01 o 
  -3  12   5      290.12      295.91     17.07 o 
  -2  12   5     2135.89     2189.60     36.94 o 
  -1  12   5      132.85      142.40      6.35 o 
   0  12   5     2042.26     2091.34     43.12 o 
   1  12   5     2466.09     2253.15     40.91 o 
   2  12   5       45.44       47.75      6.00 o 
   3  12   5       14.68        5.30      7.05 o 
   4  12   5      274.12      237.67     12.60 o 
   5  12   5       19.59       22.23     12.35 o 
   6  12   5      201.31      219.36     17.14 o 
   7  12   5        6.75       11.14     17.36 o 
  -7  13   5        3.47        2.72     13.25 o 
  -6  13   5       13.31       16.17     11.57 o 
  -5  13   5      155.11      142.36      8.83 o 
  -4  13   5      424.94      390.84     12.83 o 
  -3  13   5      401.54      436.32     13.12 o 
  -2  13   5      576.48      509.52     14.29 o 
  -1  13   5      775.42      778.02     16.84 o 
   0  13   5      652.06      637.09     20.24 o 
   1  13   5       12.41        6.87      5.06 o 
   2  13   5     1929.42     1879.05     39.06 o 
   3  13   5      420.94      394.67     15.30 o 
   4  13   5      193.47      158.09     11.24 o 
   5  13   5      692.67      666.07     22.62 o 
   6  13   5      164.09      168.24     13.27 o 
  -7  14   5       19.11       19.57     21.31 o 
  -6  14   5      102.87       97.13     13.91 o 
  -5  14   5      279.86      276.15     15.28 o 
  -4  14   5      449.31      399.07     13.58 o 
  -3  14   5      217.82      287.24     10.91 o 
  -2  14   5      100.26      133.68      7.89 o 
  -1  14   5      130.36      138.34      7.57 o 
   0  14   5       29.94       34.26      6.23 o 
   1  14   5       61.28       64.78      7.12 o 
   2  14   5      114.26       97.07      9.05 o 
   3  14   5      218.96      234.85     12.16 o 
   4  14   5     1234.68     1234.75     49.10 o 
   5  14   5       34.68       35.40     11.11 o 
   6  14   5      184.46      188.53     22.97 o 
  -6  15   5       67.18       93.68     10.44 o 
  -5  15   5        6.16        8.93      7.78 o 
  -4  15   5        6.26        3.90      6.89 o 
  -3  15   5      574.95      593.12     17.02 o 
  -2  15   5       21.29       23.52      7.28 o 
  -1  15   5     2035.30     1994.73     45.42 o 
   0  15   5     2216.85     2183.43     60.52 o 
   1  15   5      172.53      165.27      9.90 o 
   2  15   5     1404.59     1316.92     49.47 o 
   3  15   5      254.79      305.09     14.02 o 
   4  15   5       60.01       64.24     14.71 o 
   5  15   5      276.59      267.85     15.47 o 
   6  15   5       12.20       34.04     12.30 o 
  -6  16   5       28.23       25.65     10.16 o 
  -5  16   5        5.11       11.20      9.89 o 
  -4  16   5      195.16      199.93     10.84 o 
  -3  16   5        0.40       -1.16      7.94 o 
  -2  16   5     1207.56     1271.82     37.00 o 
  -1  16   5      104.77      107.97      9.27 o 
   0  16   5      344.95      401.64     14.67 o 
   1  16   5     1133.85     1119.20     25.93 o 
   2  16   5      334.59      315.91     16.45 o 
   3  16   5        6.89       -0.50      9.25 o 
   4  16   5      271.20      294.31     15.83 o 
   5  16   5       41.06       58.64     12.04 o 
  -5  17   5       21.82       27.11     10.56 o 
  -4  17   5       66.28       94.40     13.97 o 
  -3  17   5      169.53      157.90     11.40 o 
  -2  17   5      262.16      335.98     17.46 o 
  -1  17   5       47.55       66.33      9.09 o 
   0  17   5       45.92       43.99      8.35 o 
   1  17   5        0.14       -6.80      7.66 o 
   2  17   5      355.63      364.77     18.07 o 
   3  17   5       50.99       71.76     10.83 o 
   4  17   5      511.16      492.64     19.92 o 
   5  17   5      185.24      216.09     18.56 o 
  -5  18   5        6.94        5.78     11.62 o 
  -4  18   5       15.59       20.09     10.12 o 
  -3  18   5      181.24      151.78     12.19 o 
  -2  18   5        8.65       15.72     10.18 o 
  -1  18   5        0.88       -2.54     10.16 o 
   0  18   5        4.06       -5.85      8.34 o 
   1  18   5        4.36       11.57     10.58 o 
   2  18   5      313.19      304.61     20.19 o 
   3  18   5      115.67      122.59     16.73 o 
   4  18   5       72.41       90.93     12.88 o 
  -4  19   5       58.09       54.91     11.38 o 
  -3  19   5      230.57      240.10     23.65 o 
  -2  19   5      383.33      380.19     21.89 o 
  -1  19   5       48.03       70.45     25.02 o 
   0  19   5      125.46      139.57     11.55 o 
   1  19   5      114.51      110.25     20.00 o 
   2  19   5      409.65      428.78     25.63 o 
   3  19   5        2.38       -0.86     18.92 o 
   4  19   5      190.45      219.73     17.90 o 
  -4  20   5       11.76       40.56     20.13 o 
  -3  20   5      355.16      378.02     24.73 o 
  -2  20   5       23.59       15.33     26.29 o 
  -1  20   5        0.18       -2.65     11.52 o 
   0  20   5      163.81      162.86     16.60 o 
   1  20   5      166.52      122.78     33.54 o 
   2  20   5        5.39        0.10     14.14 o 
   3  20   5      180.23      155.78     18.89 o 
  -3  21   5        4.88        6.49     38.06 o 
  -2  21   5      328.20      286.15     23.86 o 
  -1  21   5       37.53       59.26     14.41 o 
   0  21   5       17.25        1.57     16.57 o 
   1  21   5       23.71       18.69     29.24 o 
   2  21   5        1.82       22.20     15.89 o 
  -1  22   5        3.52      -14.23     14.23 o 
   0  22   5      147.93      159.81     23.01 o 
  -9   0   6        0.72        3.87     32.25 o 
  -8   0   6      147.29      136.43     19.42 o 
  -7   0   6        3.27        4.01     14.62 o 
  -6   0   6      196.77      159.55     26.66 o 
  -5   0   6     1369.86     1309.96     70.10 o 
  -4   0   6      270.56      308.35     25.80 o 
  -2   0   6     3747.39     4084.05    114.49 o 
  -1   0   6    10028.63    10101.31    244.06 o 
   0   0   6     6258.08     6124.83    149.51 o 
   1   0   6     4549.52     5210.67    108.70 o 
   2   0   6       69.14       84.76      5.48 o 
   3   0   6      443.67      474.06     15.27 o 
   4   0   6      684.15      647.55     23.63 o 
   5   0   6     2394.76     2307.50     88.16 o 
   6   0   6     2525.25     2375.65    121.28 o 
   7   0   6       73.80      114.40     30.53 o 
   8   0   6      661.28      837.76     67.52 o 
  -9   1   6      132.98      158.54     27.67 o 
  -8   1   6      131.20      113.22     13.04 o 
  -7   1   6       37.04       52.57     12.52 o 
  -6   1   6      218.99      212.38     19.75 o 
  -5   1   6      402.04      394.63     19.42 o 
  -4   1   6       24.03       20.18      7.84 o 
  -3   1   6      805.53      729.41     22.11 o 
  -2   1   6     4870.22     4972.54     94.13 o 
  -1   1   6       64.21       92.62      5.56 o 
   0   1   6     2736.51     2735.93     44.23 o 
   1   1   6    10958.32    11359.84    165.94 o 
   2   1   6     2277.69     2470.89     43.72 o 
   3   1   6     8032.49     8004.11    126.08 o 
   4   1   6     1006.32     1043.29     22.18 o 
   5   1   6        6.53       20.08      7.67 o 
   6   1   6      866.76      877.46     41.34 o 
   7   1   6        8.33       19.95     17.63 o 
   8   1   6      141.58      194.53     27.51 o 
  -9   2   6        0.80      -20.98     20.98 o 
  -8   2   6      127.82      124.12     22.87 o 
  -7   2   6       43.76       17.77     11.52 o 
  -6   2   6      900.98      850.58     29.44 o 
  -5   2   6      130.32      141.00     13.19 o 
  -4   2   6       32.89       36.72      8.35 o 
  -3   2   6       13.61       19.10      3.54 o 
  -2   2   6      307.77      393.40      9.77 o 
  -1   2   6     4404.40     4744.78     81.22 o 
   0   2   6    10202.96     9781.39    166.06 o 
   1   2   6     2702.68     2846.86     45.93 o 
   2   2   6    13404.88    13836.64    235.80 o 
   3   2   6     7503.32     7542.50    128.32 o 
   4   2   6        4.90       25.83      9.59 o 
   5   2   6     2448.66     2353.31     62.81 o 
   6   2   6     1331.57     1229.22     37.15 o 
   7   2   6        2.30      -18.05     18.05 o 
   8   2   6      250.25      290.15     44.51 o 
  -9   3   6       98.71      113.54     34.83 o 
  -8   3   6       93.09       82.96     15.02 o 
  -7   3   6      120.19      129.47     14.80 o 
  -6   3   6       26.26       16.52     10.02 o 
  -5   3   6       11.87       15.07      9.23 o 
  -4   3   6       32.68       27.23      4.66 o 
  -3   3   6      221.03      201.18      7.52 o 
  -2   3   6     6376.09     6873.43    142.65 o 
  -1   3   6       48.26       62.40      2.67 o 
   0   3   6     2806.14     2690.80     47.14 o 
   1   3   6     2490.66     2446.96     39.80 o 
   2   3   6      768.93      833.05     19.89 o 
   3   3   6      247.13      212.77      9.10 o 
   4   3   6      165.20      163.90      6.51 o 
   5   3   6        4.19        0.05      7.28 o 
   6   3   6      217.99      230.42     13.73 o 
   7   3   6        1.66       16.17     10.29 o 
   8   3   6       75.64      103.21     36.99 o 
  -8   4   6       41.40       54.19     29.24 o 
  -7   4   6       37.69       38.49     13.54 o 
  -6   4   6      220.99      210.91     17.67 o 
  -5   4   6      341.22      287.21     18.08 o 
  -4   4   6       86.68       77.65      8.78 o 
  -3   4   6      965.58      927.39     28.05 o 
  -2   4   6     1010.95     1091.86     18.29 o 
  -1   4   6     3047.43     3141.68     46.97 o 
   0   4   6       68.83       62.29      9.18 o 
   1   4   6     1731.80     1784.72     32.01 o 
   2   4   6      105.40       95.88      8.47 o 
   3   4   6       40.66       29.62      4.10 o 
   4   4   6        5.05        6.08      3.91 o 
   5   4   6      402.35      379.66     13.88 o 
   6   4   6      449.15      430.81     19.34 o 
   7   4   6        9.23       15.03     35.05 o 
   8   4   6      101.38      142.78     35.26 o 
  -8   5   6        3.97        1.72     28.81 o 
  -7   5   6        2.70        1.13     13.78 o 
  -6   5   6      100.70       69.36     19.35 o 
  -5   5   6      257.24      269.04     14.94 o 
  -4   5   6      970.94      928.80     24.97 o 
  -3   5   6      189.44      177.53      6.90 o 
  -2   5   6     1262.24     1513.89     27.03 o 
  -1   5   6      251.71      285.79      6.15 o 
   0   5   6        1.11        4.81      2.22 o 
   1   5   6       96.97      108.79      4.45 o 
   2   5   6      855.29      882.11     19.51 o 
   3   5   6      523.20      540.84     13.81 o 
   4   5   6       26.25       16.92      4.47 o 
   5   5   6        3.53        5.59      6.60 o 
   6   5   6       41.61       32.91     15.15 o 
   7   5   6       44.89       36.61     13.89 o 
   8   5   6        0.01        6.07     14.69 o 
  -8   6   6       12.75       48.60     33.97 o 
  -7   6   6        7.67       26.10     11.93 o 
  -6   6   6       64.92       82.07     12.05 o 
  -5   6   6       14.43       12.80      7.12 o 
  -4   6   6       31.08       33.75      7.68 o 
  -3   6   6       50.04       58.46      3.05 o 
  -2   6   6      621.13      683.29     16.55 o 
  -1   6   6       10.58        6.99      2.30 o 
   0   6   6      181.97      194.06      5.15 o 
   1   6   6      558.59      564.34     11.07 o 
   2   6   6     2049.32     2111.27     42.22 o 
   3   6   6      433.52      413.85     12.70 o 
   4   6   6      372.20      393.99     11.62 o 
   5   6   6      107.50      100.56      9.04 o 
   6   6   6       41.57       37.47     12.44 o 
   7   6   6       26.62       13.31     26.88 o 
   8   6   6        2.15       -4.46     15.35 o 
  -8   7   6       19.14      -24.51     29.67 o 
  -7   7   6       63.95       57.10     11.63 o 
  -6   7   6        0.05       -0.69      6.74 o 
  -5   7   6      287.03      277.80     10.66 o 
  -4   7   6       93.87       92.00      6.41 o 
  -3   7   6     1730.14     1685.50     28.54 o 
  -2   7   6       72.72       94.78      6.11 o 
  -1   7   6        6.55       15.62      3.44 o 
   0   7   6      461.62      442.27      9.79 o 
   1   7   6     1665.02     1714.54     28.75 o 
   2   7   6      420.77      419.15     10.25 o 
   3   7   6       37.70       26.46      5.25 o 
   4   7   6     1927.80     1943.75     39.87 o 
   5   7   6        0.43       10.34      5.84 o 
   6   7   6      289.50      313.98     33.54 o 
   7   7   6      139.55      151.03     17.82 o 
  -8   8   6       47.86       42.33     13.55 o 
  -7   8   6       22.76        2.71      9.21 o 
  -6   8   6      147.02      131.87     12.50 o 
  -5   8   6        8.58        3.94      5.91 o 
  -4   8   6     1570.74     1541.52     33.08 o 
  -3   8   6     2101.00     2201.73     40.01 o 
  -2   8   6      645.64      629.75     14.69 o 
  -1   8   6     1702.76     1783.02     31.25 o 
   0   8   6     3341.37     3495.69     52.64 o 
   1   8   6       59.85       85.13      8.50 o 
   2   8   6     5341.65     5278.77     91.70 o 
   3   8   6     1344.35     1274.01     27.64 o 
   4   8   6     1185.40     1133.71     31.72 o 
   5   8   6      606.98      610.16     19.62 o 
   6   8   6       97.76       91.93     15.24 o 
   7   8   6       52.07       55.28     16.92 o 
  -8   9   6       10.29       14.09     13.61 o 
  -7   9   6       16.79       24.83     11.96 o 
  -6   9   6       48.06       54.45      9.87 o 
  -5   9   6      451.10      447.31     27.44 o 
  -4   9   6     1402.77     1445.73     27.99 o 
  -3   9   6      147.75      205.68      7.22 o 
  -2   9   6     1412.96     1447.58     25.07 o 
  -1   9   6        7.53        6.19      2.55 o 
   0   9   6      399.67      358.38      8.09 o 
   1   9   6     1513.55     1469.09     25.45 o 
   2   9   6        8.61       11.22      3.85 o 
   3   9   6      948.53      877.62     32.49 o 
   4   9   6      820.88      830.89     22.92 o 
   5   9   6        1.59        8.74      7.48 o 
   6   9   6      258.72      276.16     31.64 o 
   7   9   6      121.45      126.32     25.59 o 
  -8  10   6       32.52       29.78     15.73 o 
  -7  10   6        1.52       -1.85     13.55 o 
  -6  10   6        4.48       -4.69      8.17 o 
  -5  10   6      482.04      471.10     16.38 o 
  -4  10   6      269.87      232.09     13.76 o 
  -3  10   6      509.89      542.75     13.15 o 
  -2  10   6      660.75      664.64     18.35 o 
  -1  10   6     1992.38     1988.91     33.55 o 
   0  10   6     1940.42     1864.41     29.45 o 
   1  10   6        2.41        3.00      3.55 o 
   2  10   6     3984.03     3919.20     75.53 o 
   3  10   6     2440.55     2374.45     53.79 o 
   4  10   6      136.93      151.02      9.86 o 
   5  10   6      625.68      607.30     20.18 o 
   6  10   6      375.98      423.82     30.06 o 
   7  10   6       29.35       30.16     17.54 o 
  -7  11   6        5.32        4.44     11.57 o 
  -6  11   6      138.56      135.98     11.43 o 
  -5  11   6      289.44      309.26     23.59 o 
  -4  11   6        6.89        2.60      5.43 o 
  -3  11   6     2620.73     2683.69     48.88 o 
  -2  11   6      477.89      496.84     11.29 o 
  -1  11   6       34.34       41.38      4.37 o 
   0  11   6      891.41      870.50     15.55 o 
   1  11   6     2109.12     2109.72     38.38 o 
   2  11   6       72.54       73.79      7.80 o 
   3  11   6     1394.46     1308.73     32.66 o 
   4  11   6      348.54      357.63     27.25 o 
   5  11   6       87.70       75.13     10.07 o 
   6  11   6      332.85      338.50     19.38 o 
   7  11   6       28.59       15.93     18.13 o 
  -7  12   6        4.80       -1.65     11.82 o 
  -6  12   6        4.35       -2.01     10.06 o 
  -5  12   6       31.99       35.76      8.39 o 
  -4  12   6       11.10       12.92      5.85 o 
  -3  12   6     1749.10     1792.00     37.12 o 
  -2  12   6      180.31      149.52      6.23 o 
  -1  12   6      151.89      169.44      6.37 o 
   0  12   6     2624.77     2589.13     42.72 o 
   1  12   6      733.08      672.74     15.28 o 
   2  12   6      760.48      721.81     20.99 o 
   3  12   6     1505.47     1487.18     36.52 o 
   4  12   6       72.45       76.01      9.50 o 
   5  12   6      279.01      316.94     17.70 o 
   6  12   6      275.38      320.41     15.91 o 
  -7  13   6       59.67       83.75     14.63 o 
  -6  13   6        0.23        0.28      9.53 o 
  -5  13   6       10.48       11.68      6.90 o 
  -4  13   6      216.95      232.39     10.95 o 
  -3  13   6      212.71      229.47     10.26 o 
  -2  13   6      570.35      566.67     15.42 o 
  -1  13   6      149.96      159.78      6.57 o 
   0  13   6     1140.29     1111.86     24.63 o 
   1  13   6      245.67      229.69     11.64 o 
   2  13   6       61.35       59.45     10.71 o 
   3  13   6      343.60      354.85     14.66 o 
   4  13   6       45.74       36.28      9.00 o 
   5  13   6        9.95       15.76      9.96 o 
   6  13   6       55.26       48.79     11.99 o 
  -7  14   6        7.70       13.66     20.82 o 
  -6  14   6        3.62       18.33     11.88 o 
  -5  14   6      179.37      201.62     10.51 o 
  -4  14   6      168.70      145.06      9.07 o 
  -3  14   6      192.03      219.07     10.42 o 
  -2  14   6      124.30      141.65      8.18 o 
  -1  14   6        5.46       16.38      5.20 o 
   0  14   6      206.99      209.68      9.12 o 
   1  14   6       62.22       61.56      6.20 o 
   2  14   6      252.80      279.89     13.09 o 
   3  14   6      673.23      665.57     21.25 o 
   4  14   6       50.11       47.05      9.95 o 
   5  14   6      149.41      179.67     14.34 o 
   6  14   6      119.62      138.14     13.69 o 
  -6  15   6      144.27      134.34     11.92 o 
  -5  15   6      145.60      148.43     10.25 o 
  -4  15   6      296.17      299.66     19.92 o 
  -3  15   6      315.06      334.01     12.39 o 
  -2  15   6      608.12      579.20     18.09 o 
  -1  15   6      210.51      175.76     13.41 o 
   0  15   6        9.60       24.57      6.60 o 
   1  15   6      272.97      279.73     10.84 o 
   2  15   6      661.36      613.09     20.98 o 
   3  15   6       42.32       53.52      9.52 o 
   4  15   6      600.23      586.37     21.38 o 
   5  15   6       96.12      107.80     13.29 o 
   6  15   6       29.59       28.62     14.40 o 
  -6  16   6        5.86        8.74     10.11 o 
  -5  16   6      107.52      159.27     13.29 o 
  -4  16   6      351.02      359.97     13.76 o 
  -3  16   6      217.93      247.53     12.60 o 
  -2  16   6      140.78      161.52     10.64 o 
  -1  16   6       13.22        2.04      7.41 o 
   0  16   6       21.84       16.46      7.39 o 
   1  16   6      521.42      495.42     16.47 o 
   2  16   6      255.40      221.61     12.86 o 
   3  16   6       34.37       30.38     10.21 o 
   4  16   6       93.24      108.52     12.28 o 
   5  16   6       84.40      135.78     14.24 o 
  -5  17   6       25.41       37.02      9.30 o 
  -4  17   6      473.47      485.12     18.46 o 
  -3  17   6       76.92       67.64      9.89 o 
  -2  17   6      247.42      224.85     16.10 o 
  -1  17   6       53.23       59.59     19.11 o 
   0  17   6        9.23       -1.24      7.76 o 
   1  17   6      348.75      321.67     36.56 o 
   2  17   6      394.02      377.03     18.66 o 
   3  17   6        8.83       -2.20     10.17 o 
   4  17   6      397.48      400.07     18.44 o 
   5  17   6        0.07       -2.13     12.70 o 
  -5  18   6        4.28       -1.34     10.39 o 
  -4  18   6       70.15       57.90     11.23 o 
  -3  18   6      103.53       96.47     11.09 o 
  -2  18   6        4.02       10.68     10.82 o 
  -1  18   6       34.59       49.19     11.63 o 
   0  18   6       48.98       49.28     13.59 o 
   1  18   6      202.55      187.44     17.32 o 
   2  18   6      467.90      481.79     51.61 o 
   3  18   6       55.80       44.17     13.15 o 
   4  18   6      193.47      155.18     14.64 o 
  -4  19   6      190.40      154.12     13.60 o 
  -3  19   6        6.73        2.90     11.61 o 
  -2  19   6      157.39      189.83     22.34 o 
  -1  19   6      154.39      149.57     14.47 o 
   0  19   6        2.31       -8.84      8.84 o 
   1  19   6      217.94      189.04     25.80 o 
   2  19   6      181.17      172.18     23.65 o 
   3  19   6      115.28      129.36     17.98 o 
   4  19   6      323.47      287.71     38.71 o 
  -3  20   6      153.98      150.09     15.89 o 
  -2  20   6       64.46       55.66     16.48 o 
  -1  20   6      301.09      386.29     20.09 o 
   0  20   6      114.96      106.17     12.52 o 
   1  20   6       26.22        3.44     21.50 o 
   2  20   6      209.94      180.42     37.42 o 
   3  20   6        4.80      -28.38     28.38 o 
  -2  21   6       24.20       15.93     13.92 o 
  -1  21   6        3.72       19.26     13.12 o 
   0  21   6        4.28      -27.95     27.95 o 
   1  21   6      169.40      179.36     18.61 o 
   2  21   6      143.40      144.61     67.52 o 
  -9   1   7        1.85       13.79     17.25 o 
  -8   1   7       14.07       -3.70     10.37 o 
  -7   1   7       46.68       20.10     15.74 o 
  -6   1   7      496.09      506.67     21.89 o 
  -5   1   7      268.33      275.83     17.25 o 
  -4   1   7      110.77      102.35     11.22 o 
  -3   1   7       58.03       67.33      3.88 o 
  -2   1   7     2142.24     2323.94     51.89 o 
  -1   1   7      158.02      187.45      5.61 o 
   0   1   7      600.43      606.71     11.59 o 
   1   1   7      356.32      387.23      7.55 o 
   2   1   7     2790.10     2868.55     50.73 o 
   3   1   7     1271.04     1286.31     24.11 o 
   4   1   7        1.06       -0.28      5.25 o 
   5   1   7       71.52       83.88      6.95 o 
   6   1   7        0.45        1.73      8.83 o 
   7   1   7        3.50       11.71     19.90 o 
   8   1   7        0.86       27.27     22.45 o 
  -8   2   7        2.90      -13.05     15.29 o 
  -7   2   7       19.73       12.33     13.82 o 
  -6   2   7       46.01       36.72     26.23 o 
  -5   2   7      245.68      246.87     16.22 o 
  -4   2   7     1160.35     1204.31     29.16 o 
  -3   2   7      130.78      122.82      4.82 o 
  -2   2   7     4042.73     4068.71     88.55 o 
  -1   2   7     1209.59     1253.06     25.62 o 
   0   2   7     2055.67     2032.24     33.65 o 
   1   2   7     7259.89     7061.81    111.76 o 
   2   2   7       64.21       73.48      3.66 o 
   3   2   7      325.35      315.75      9.60 o 
   4   2   7     1041.85     1023.13     22.48 o 
   5   2   7        3.87       -5.61      5.61 o 
   6   2   7      689.08      712.16     25.82 o 
   7   2   7      360.73      371.47     19.58 o 
   8   2   7       21.57      -17.20     32.25 o 
  -8   3   7        4.11       13.31     15.20 o 
  -7   3   7        0.21        0.72     13.22 o 
  -6   3   7       19.39       16.48     17.42 o 
  -5   3   7       42.49       46.18      9.29 o 
  -4   3   7      610.24      584.71     28.75 o 
  -3   3   7       42.48       41.06      6.77 o 
  -2   3   7      160.40      172.94     10.10 o 
  -1   3   7     1593.01     1559.57     25.88 o 
   0   3   7       21.96       29.90      3.15 o 
   1   3   7     1634.10     1693.27     30.22 o 
   2   3   7     1585.46     1500.87     25.24 o 
   3   3   7      100.12       86.93      5.47 o 
   4   3   7      641.56      634.37     22.10 o 
   5   3   7      450.86      470.44     15.17 o 
   6   3   7        7.12       23.41      9.80 o 
   7   3   7      155.65      166.19     17.29 o 
   8   3   7       10.27       31.82     33.54 o 
  -8   4   7       60.37       33.64     17.45 o 
  -7   4   7       36.94       26.58     14.71 o 
  -6   4   7      164.49      110.50     13.02 o 
  -5   4   7     1119.15      997.01     32.65 o 
  -4   4   7     3398.01     3336.21     88.50 o 
  -3   4   7       19.36        8.13      2.86 o 
  -2   4   7     5274.11     5321.68    101.18 o 
  -1   4   7      336.19      289.76      6.69 o 
   0   4   7      975.45      925.24     18.04 o 
   1   4   7    13259.74    13290.65    225.27 o 
   2   4   7       89.62       99.06      4.68 o 
   3   4   7     4638.70     4515.99     86.84 o 
   4   4   7     3080.38     2979.65     58.80 o 
   5   4   7       92.91      110.95      7.86 o 
   6   4   7     1259.02     1348.48     41.19 o 
   7   4   7      633.19      725.88     33.60 o 
   8   4   7       33.92       36.39     15.88 o 
  -8   5   7       52.03       70.33     15.55 o 
  -7   5   7        1.42       -7.88     11.36 o 
  -6   5   7        8.11       20.96     10.88 o 
  -5   5   7      383.80      379.76     17.55 o 
  -4   5   7      304.15      300.83     14.60 o 
  -3   5   7      336.07      330.50     13.08 o 
  -2   5   7      583.18      568.81     15.94 o 
  -1   5   7      499.23      475.34      8.99 o 
   0   5   7     2031.56     2292.11     41.02 o 
   1   5   7      223.37      238.95      7.21 o 
   2   5   7     1172.36      997.78     20.93 o 
   3   5   7     1180.68     1258.44     27.03 o 
   4   5   7      220.29      226.49     13.65 o 
   5   5   7     1306.76     1303.57     32.59 o 
   6   5   7       72.17       52.91     17.63 o 
   7   5   7       78.62       73.31     15.73 o 
  -8   6   7       71.98        2.15     29.24 o 
  -7   6   7       49.14       31.40     12.93 o 
  -6   6   7        7.65        0.15     13.31 o 
  -5   6   7      262.70      243.69     14.46 o 
  -4   6   7     2341.68     2367.40     48.28 o 
  -3   6   7       15.94       15.47      3.39 o 
  -2   6   7     7098.68     7374.88    116.76 o 
  -1   6   7      264.05      206.06      5.71 o 
   0   6   7     7165.26     7303.55    107.66 o 
   1   6   7    18738.60    18434.06    311.84 o 
   2   6   7       16.08       26.24      8.17 o 
   3   6   7     3219.73     3069.89     60.37 o 
   4   6   7     1226.01     1130.47     25.40 o 
   5   6   7       80.13       81.29      9.20 o 
   6   6   7     1889.38     2004.14     86.44 o 
   7   6   7      790.33      750.61     35.71 o 
  -8   7   7        8.69       15.51     18.92 o 
  -7   7   7       17.85       17.20      8.17 o 
  -6   7   7        7.43       11.13      7.28 o 
  -5   7   7       11.15       14.18      5.80 o 
  -4   7   7        7.53       13.79      5.31 o 
  -3   7   7      257.79      254.79      7.98 o 
  -2   7   7      607.02      592.07     13.67 o 
  -1   7   7       26.45       37.83      3.25 o 
   0   7   7       12.08       15.80      2.95 o 
   1   7   7     1129.20     1095.35     20.57 o 
   2   7   7       73.37       77.03      6.11 o 
   3   7   7      188.73      193.21     11.86 o 
   4   7   7       25.67       44.51      9.57 o 
   5   7   7      154.95      150.67     11.19 o 
   6   7   7       12.99       27.93     14.22 o 
   7   7   7       10.50       19.71     15.76 o 
  -8   8   7       22.21       24.14     13.51 o 
  -7   8   7        7.20       30.36     11.70 o 
  -6   8   7        9.03        8.18      7.98 o 
  -5   8   7      152.42      153.81      9.08 o 
  -4   8   7     1797.78     1770.15     33.41 o 
  -3   8   7       14.76       14.87      4.03 o 
  -2   8   7     3836.38     3911.93     67.62 o 
  -1   8   7      150.13      122.20      4.33 o 
   0   8   7      452.08      415.39      8.87 o 
   1   8   7     5399.58     5080.27     81.29 o 
   2   8   7      712.25      669.48     16.85 o 
   3   8   7     1131.57     1014.24     23.42 o 
   4   8   7     1127.92     1060.56     27.31 o 
   5   8   7       71.52       46.53      8.48 o 
   6   8   7      525.84      553.67     30.68 o 
   7   8   7      294.65      326.36     27.95 o 
  -8   9   7       74.44      112.89     15.85 o 
  -7   9   7        8.30        9.08     12.86 o 
  -6   9   7       27.81       13.31      9.75 o 
  -5   9   7      820.84      755.21     20.14 o 
  -4   9   7       11.73        7.62      4.73 o 
  -3   9   7      210.38      189.50      7.20 o 
  -2   9   7      217.68      210.61     10.61 o 
  -1   9   7       23.73       19.18      3.69 o 
   0   9   7      102.24       91.66      4.40 o 
   1   9   7       49.34       42.10      4.61 o 
   2   9   7       36.75       31.82      6.15 o 
   3   9   7       24.21       14.74      8.32 o 
   4   9   7       87.75       98.56      8.96 o 
   5   9   7       27.28       21.34      8.47 o 
   6   9   7       68.71       71.24     11.80 o 
   7   9   7        0.31        1.27     18.49 o 
  -8  10   7        1.88        9.40     15.04 o 
  -7  10   7       11.63       20.73     10.82 o 
  -6  10   7        0.29        5.23      8.47 o 
  -5  10   7        1.15       12.64      7.35 o 
  -4  10   7     1219.10     1217.29     24.52 o 
  -3  10   7       88.89       90.78      6.03 o 
  -2  10   7        0.02        9.03      4.14 o 
  -1  10   7      106.32       83.38      4.87 o 
   0  10   7      641.98      646.70     12.44 o 
   1  10   7      558.55      545.12     15.03 o 
   2  10   7        0.03        8.33      6.45 o 
   3  10   7        0.89        0.02      7.21 o 
   4  10   7       25.12       30.88      8.11 o 
   5  10   7       14.21        1.75      8.78 o 
   6  10   7       35.33       42.21     12.24 o 
   7  10   7      260.54      259.33     25.04 o 
  -7  11   7        2.27        3.34     14.67 o 
  -6  11   7       28.05       14.09      9.34 o 
  -5  11   7      256.79      241.94     11.97 o 
  -4  11   7      334.38      385.12     12.11 o 
  -3  11   7       60.43       65.39      5.77 o 
  -2  11   7      431.46      387.62     10.61 o 
  -1  11   7      205.71      213.44      7.01 o 
   0  11   7     1697.76     1619.91     26.36 o 
   1  11   7        5.66        9.83      4.61 o 
   2  11   7     2974.65     2907.26     98.64 o 
   3  11   7      778.11      722.13     24.13 o 
   4  11   7      746.18      773.27     23.38 o 
   5  11   7       37.95       42.63     10.05 o 
   6  11   7       24.97        4.48     14.59 o 
   7  11   7        9.94      -18.06     31.82 o 
  -7  12   7        0.07       -1.59     12.44 o 
  -6  12   7        4.15       -4.48     11.05 o 
  -5  12   7        9.24        8.97      6.57 o 
  -4  12   7      102.91      118.98      7.82 o 
  -3  12   7      163.55      168.18      9.89 o 
  -2  12   7      211.03      205.13     12.21 o 
  -1  12   7        5.86        4.75      4.39 o 
   0  12   7      108.92      120.82     13.33 o 
   1  12   7       36.40       29.57      5.20 o 
   2  12   7      222.35      215.58     11.32 o 
   3  12   7      279.66      285.99     16.26 o 
   4  12   7      318.43      316.33     14.54 o 
   5  12   7      162.98      164.50     14.40 o 
   6  12   7       59.45       47.66     11.68 o 
  -7  13   7        1.97        5.97     15.09 o 
  -6  13   7       86.78       72.89     10.98 o 
  -5  13   7      140.88      140.39      9.02 o 
  -4  13   7      343.12      372.76     13.02 o 
  -3  13   7      477.62      458.08     27.01 o 
  -2  13   7        0.10        7.00      6.01 o 
  -1  13   7     1144.40     1118.20     22.80 o 
   0  13   7     1175.79     1124.02     25.48 o 
   1  13   7        7.77        2.89      5.27 o 
   2  13   7     1370.96     1324.19     50.84 o 
   3  13   7      208.07      197.99     15.38 o 
   4  13   7      601.60      620.04     21.16 o 
   5  13   7      124.23      114.91     12.04 o 
   6  13   7        9.11       12.18     11.87 o 
  -6  14   7        2.07       -5.75      8.17 o 
  -5  14   7       26.09       25.35      7.95 o 
  -4  14   7       11.79       13.72      7.53 o 
  -3  14   7      126.78      151.90     11.90 o 
  -2  14   7      159.19      172.81      9.63 o 
  -1  14   7      483.06      393.90     11.57 o 
   0  14   7      110.75       95.80      7.52 o 
   1  14   7     1171.08     1124.95     25.74 o 
   2  14   7      340.92      323.24     14.46 o 
   3  14   7      705.99      647.08     21.61 o 
   4  14   7      219.53      205.19     13.30 o 
   5  14   7        0.40       -3.82     13.27 o 
   6  14   7       89.84       68.90     15.60 o 
  -6  15   7        0.52       -8.74      8.74 o 
  -5  15   7        9.46       -2.49      8.10 o 
  -4  15   7      227.16      249.75     19.06 o 
  -3  15   7       21.03       23.56      7.19 o 
  -2  15   7       83.76       58.71      8.42 o 
  -1  15   7      718.08      788.81     23.03 o 
   0  15   7      164.35      157.26     14.99 o 
   1  15   7      147.45      145.72      9.84 o 
   2  15   7     1129.87     1110.45     31.40 o 
   3  15   7       26.12       30.71      9.83 o 
   4  15   7      325.42      310.52     19.81 o 
   5  15   7      312.60      312.26     27.51 o 
  -6  16   7        0.37       -5.10     10.10 o 
  -5  16   7      119.04      155.35     16.57 o 
  -4  16   7      110.73      119.97     10.21 o 
  -3  16   7      601.52      661.12     32.09 o 
  -2  16   7      299.15      335.50     17.26 o 
  -1  16   7       44.28       35.40      7.84 o 
   0  16   7      306.04      354.51     19.68 o 
   1  16   7      520.00      512.50     21.52 o 
   2  16   7       21.26       15.80     10.88 o 
   3  16   7      905.73      874.66     27.00 o 
   4  16   7      519.36      540.51     21.09 o 
   5  16   7      115.84      119.74     14.23 o 
  -5  17   7        5.85        9.58     12.32 o 
  -4  17   7       31.93       18.73     10.07 o 
  -3  17   7        4.69        4.54      9.17 o 
  -2  17   7        6.08        6.38     10.35 o 
  -1  17   7       65.42       76.47     11.81 o 
   0  17   7      309.83      336.18     23.53 o 
   1  17   7        0.46       -4.25     27.09 o 
   2  17   7      211.63      228.60     20.03 o 
   3  17   7        7.80       11.74     10.59 o 
   4  17   7        5.19       15.31     11.55 o 
  -5  18   7       65.87       70.21     11.92 o 
  -4  18   7       17.79        6.10     10.30 o 
  -3  18   7      161.75      152.06     14.14 o 
  -2  18   7      166.65      200.15     15.13 o 
  -1  18   7       46.94       30.73     15.06 o 
   0  18   7        4.30       -8.25      8.25 o 
   1  18   7      219.07      214.41     17.86 o 
   2  18   7      162.66      141.68     21.07 o 
   3  18   7      486.92      491.13     23.71 o 
   4  18   7      107.38      132.29     14.88 o 
  -4  19   7       14.87       22.08     10.91 o 
  -3  19   7      174.83      186.91     21.86 o 
  -2  19   7        0.23       -8.10     11.76 o 
  -1  19   7       47.79       46.81     12.88 o 
   0  19   7      111.93       96.40     10.96 o 
   1  19   7      179.09      124.67     17.04 o 
   2  19   7       48.49       35.20     15.56 o 
   3  19   7      117.86       80.97     16.74 o 
  -3  20   7       98.15      110.53     15.57 o 
  -2  20   7      108.33      166.36     16.58 o 
  -1  20   7      113.44      183.42     16.38 o 
   0  20   7        6.50      -13.33     26.23 o 
   1  20   7       73.30       90.64     20.86 o 
   2  20   7      125.29      102.83     19.57 o 
  -2  21   7        0.23        0.04     14.61 o 
  -1  21   7       10.53       12.40     13.29 o 
   0  21   7      117.35      137.62     33.97 o 
   1  21   7        6.71       -6.49     14.95 o 
  -8   0   8       17.60       19.35     21.07 o 
  -7   0   8        3.06       -5.59     15.48 o 
  -6   0   8        8.20       20.21     16.34 o 
  -5   0   8      260.57      253.74     22.36 o 
  -4   0   8     3866.14     3719.03     93.31 o 
  -3   0   8     8003.64     8095.15    197.06 o 
  -2   0   8     2170.16     2244.34     73.36 o 
  -1   0   8      745.99      682.75     22.44 o 
   0   0   8     4075.67     4277.88    105.90 o 
   1   0   8     3213.15     3102.20     66.29 o 
   2   0   8     7274.55     7091.96    185.26 o 
   3   0   8     6130.56     6240.68    153.09 o 
   4   0   8      821.80      775.89     30.56 o 
   5   0   8     3661.38     3757.28    117.12 o 
   6   0   8       10.65       28.29     11.28 o 
   7   0   8     1454.31     1403.54     63.00 o 
  -8   1   8       15.14       28.69     13.37 o 
  -7   1   8       26.03       19.57     26.88 o 
  -6   1   8       14.44       14.45     11.69 o 
  -5   1   8       38.22       36.17     19.14 o 
  -4   1   8       68.71       55.44      5.80 o 
  -3   1   8       67.01       74.00      7.62 o 
  -2   1   8     2091.69     2112.94     57.52 o 
  -1   1   8      457.10      454.04     10.37 o 
   0   1   8      683.67      693.58     13.23 o 
   1   1   8     2146.18     2086.10     32.14 o 
   2   1   8       25.46       38.74      6.12 o 
   3   1   8     1289.57     1203.08     25.96 o 
   4   1   8      633.29      626.61     18.88 o 
   5   1   8       34.08       25.66      9.75 o 
   6   1   8      113.05      125.87     13.10 o 
   7   1   8      134.63      124.64     14.19 o 
  -8   2   8       16.47        1.11     17.26 o 
  -7   2   8      186.12      155.56     17.95 o 
  -6   2   8      121.70      125.98     15.70 o 
  -5   2   8        1.52        1.74      4.32 o 
  -4   2   8     5428.55     4985.20    157.37 o 
  -3   2   8       75.71       80.42      5.20 o 
  -2   2   8      183.47      184.88      7.78 o 
  -1   2   8      856.89      737.39     16.55 o 
   0   2   8     1738.04     1805.46     30.35 o 
   1   2   8     2426.79     2349.50     36.00 o 
   2   2   8     6307.47     5910.64     93.85 o 
   3   2   8     1348.92     1442.10     30.39 o 
   4   2   8     2847.63     2664.79     59.88 o 
   5   2   8     2242.87     2189.16     50.47 o 
   6   2   8        1.36        2.27      7.74 o 
   7   2   8     1109.18     1136.16     38.77 o 
  -8   3   8       44.01       46.73     20.44 o 
  -7   3   8        9.02       26.31     13.40 o 
  -6   3   8      210.15      248.91     22.38 o 
  -5   3   8     1481.48     1439.08     46.86 o 
  -4   3   8      303.89      305.16     18.39 o 
  -3   3   8      211.19      221.32      7.67 o 
  -2   3   8      820.06      856.28     18.88 o 
  -1   3   8      490.89      468.72     10.55 o 
   0   3   8      365.47      364.25      9.26 o 
   1   3   8      124.80      139.99      4.86 o 
   2   3   8      184.50      180.90      6.11 o 
   3   3   8      159.93      137.28      8.57 o 
   4   3   8     1457.16     1348.24     29.15 o 
   5   3   8      259.97      236.84     11.29 o 
   6   3   8        6.65       -5.58      7.99 o 
   7   3   8       97.76       98.38     14.73 o 
  -8   4   8        0.04       -6.70     13.77 o 
  -7   4   8       25.43       13.55     15.36 o 
  -6   4   8      158.67      146.27     13.95 o 
  -5   4   8        6.97       11.67     15.42 o 
  -4   4   8      670.69      715.53     30.25 o 
  -3   4   8      467.64      458.57     14.14 o 
  -2   4   8     1042.08     1031.76     19.77 o 
  -1   4   8      196.75      166.97      8.04 o 
   0   4   8       23.78       21.02      4.65 o 
   1   4   8     1287.81     1209.52     21.35 o 
   2   4   8     2302.09     2195.74     36.45 o 
   3   4   8      489.58      471.41     13.37 o 
   4   4   8       38.76       34.93      5.83 o 
   5   4   8      168.91      185.00     10.67 o 
   6   4   8       48.28       52.46      9.26 o 
   7   4   8      260.76      281.64     21.91 o 
  -8   5   8       37.75       37.30     15.07 o 
  -7   5   8       15.48        0.85     12.56 o 
  -6   5   8        8.64       -6.26     10.01 o 
  -5   5   8        8.98        4.69     18.84 o 
  -4   5   8      423.50      400.45     15.83 o 
  -3   5   8      242.08      240.43     16.01 o 
  -2   5   8      106.63      105.26      4.49 o 
  -1   5   8      312.95      306.85      7.40 o 
   0   5   8      256.28      266.14      8.00 o 
   1   5   8     1232.43     1311.14     25.04 o 
   2   5   8       48.28       43.36      5.42 o 
   3   5   8      188.39      199.41     10.08 o 
   4   5   8        0.16        7.64      5.60 o 
   5   5   8        0.40        0.10      7.34 o 
   6   5   8      211.08      200.78     13.08 o 
   7   5   8        0.03      -10.69     15.52 o 
  -8   6   8        2.03      -15.91     15.91 o 
  -7   6   8        3.49       10.09     12.42 o 
  -6   6   8      122.57      121.94     13.30 o 
  -5   6   8      548.85      582.47     23.24 o 
  -4   6   8      220.05      209.17     10.05 o 
  -3   6   8      207.63      209.60      8.25 o 
  -2   6   8       78.90       72.29      6.26 o 
  -1   6   8      515.70      544.23     15.96 o 
   0   6   8      548.97      525.93     12.22 o 
   1   6   8      252.95      222.91      7.22 o 
   2   6   8      166.45      196.99      8.24 o 
   3   6   8        9.98       10.23      5.48 o 
   4   6   8       17.79       18.70      6.16 o 
   5   6   8       26.54       24.25      9.97 o 
   6   6   8       37.32       25.66     10.29 o 
   7   6   8       13.79       28.51     21.07 o 
  -8   7   8        3.17       -6.65     16.77 o 
  -7   7   8        5.41       11.22      8.66 o 
  -6   7   8       56.87       54.66      9.63 o 
  -5   7   8      587.55      598.74     18.82 o 
  -4   7   8       26.24       25.10      4.30 o 
  -3   7   8      599.53      633.75     23.07 o 
  -2   7   8      343.74      354.76     13.57 o 
  -1   7   8      221.66      210.00      5.92 o 
   0   7   8       12.50        7.15      3.08 o 
   1   7   8     1507.68     1540.12     28.99 o 
   2   7   8        2.99       12.27      5.41 o 
   3   7   8      907.12      884.87     21.26 o 
   4   7   8      449.43      435.87     16.66 o 
   5   7   8       19.02       24.93      9.34 o 
   6   7   8      374.68      373.83     17.87 o 
   7   7   8       25.17       38.98     18.31 o 
  -8   8   8       46.20       55.88     14.62 o 
  -7   8   8        8.89       15.78      9.68 o 
  -6   8   8       21.56       15.29      8.25 o 
  -5   8   8       13.41       15.31      6.62 o 
  -4   8   8      669.67      645.83     14.99 o 
  -3   8   8       11.73        9.84      4.30 o 
  -2   8   8      339.90      399.38      9.59 o 
  -1   8   8     2528.88     2575.88     47.69 o 
   0   8   8     1438.64     1388.41     22.70 o 
   1   8   8      428.48      413.26     11.17 o 
   2   8   8     3484.85     3447.09     67.86 o 
   3   8   8      275.22      278.07     10.71 o 
   4   8   8      635.15      603.69     28.46 o 
   5   8   8      830.47      855.41     26.26 o 
   6   8   8        7.12        0.84     11.05 o 
   7   8   8      255.42      219.10     23.87 o 
  -8   9   8        4.78       18.47     14.15 o 
  -7   9   8       12.48       -1.23     10.05 o 
  -6   9   8       22.12       24.74     12.12 o 
  -5   9   8       25.40       47.22      7.71 o 
  -4   9   8       68.91       72.54      5.77 o 
  -3   9   8      185.45      211.62      8.45 o 
  -2   9   8      645.62      675.96     27.85 o 
  -1   9   8      336.58      334.28      9.31 o 
   0   9   8      491.32      547.86     11.04 o 
   1   9   8     4109.39     3983.48     70.89 o 
   2   9   8      102.25       99.92      7.24 o 
   3   9   8      870.07      785.41     22.48 o 
   4   9   8      571.15      569.26     25.78 o 
   5   9   8       22.13       26.31      9.26 o 
   6   9   8      422.68      400.55     30.04 o 
   7   9   8      265.65      232.34     23.86 o 
  -7  10   8        2.34       17.76     11.22 o 
  -6  10   8      109.81       95.46     10.35 o 
  -5  10   8      213.96      200.09     10.68 o 
  -4  10   8     1352.62     1450.95     28.87 o 
  -3  10   8     2554.71     2523.82     50.31 o 
  -2  10   8       12.42       24.58      4.39 o 
  -1  10   8     2654.41     2592.79     43.33 o 
   0  10   8     1369.78     1323.28     22.04 o 
   1  10   8      693.62      660.19     15.60 o 
   2  10   8     1506.66     1403.02     34.37 o 
   3  10   8        8.11        7.76      7.91 o 
   4  10   8      745.76      743.40     22.86 o 
   5  10   8     1525.20     1531.39     38.66 o 
   6  10   8       74.70       78.29     13.85 o 
  -7  11   8        5.03        6.36     12.25 o 
  -6  11   8        8.74       10.37      9.49 o 
  -5  11   8        7.52       19.17      6.50 o 
  -4  11   8      183.48      191.77      8.52 o 
  -3  11   8      172.96      162.62      8.55 o 
  -2  11   8        8.36        5.77      5.26 o 
  -1  11   8       42.78       28.28      4.59 o 
   0  11   8       15.34       26.09      4.34 o 
   1  11   8      982.98      983.23     22.67 o 
   2  11   8      235.90      228.87     11.59 o 
   3  11   8      240.49      240.79     12.50 o 
   4  11   8      206.77      213.94     12.70 o 
   5  11   8        3.94        1.29      9.53 o 
   6  11   8       77.05       80.17     13.92 o 
  -7  12   8       23.88       18.71     14.91 o 
  -6  12   8      165.72      181.14     13.74 o 
  -5  12   8        6.37        3.41      6.78 o 
  -4  12   8      389.94      410.09     13.50 o 
  -3  12   8       27.65       28.61      7.98 o 
  -2  12   8      522.17      516.50     20.42 o 
  -1  12   8      768.34      757.97     16.83 o 
   0  12   8     1465.53     1390.71     29.93 o 
   1  12   8     1292.20     1279.89     28.30 o 
   2  12   8     4705.76     4626.42    100.46 o 
   3  12   8      437.60      424.12     16.55 o 
   4  12   8      179.32      163.42     11.89 o 
   5  12   8      630.39      673.07     26.82 o 
   6  12   8       46.89       46.71     14.43 o 
  -7  13   8       87.65      104.56     47.74 o 
  -6  13   8       35.32       39.61      8.40 o 
  -5  13   8       73.35       74.83      8.28 o 
  -4  13   8      206.17      214.05     11.64 o 
  -3  13   8        7.02       -6.16      6.78 o 
  -2  13   8      109.15      130.20      7.63 o 
  -1  13   8       70.04       69.73      5.96 o 
   0  13   8       12.94       15.53      6.10 o 
   1  13   8      127.49      124.35      9.94 o 
   2  13   8        1.04       -4.34      7.88 o 
   3  13   8       10.17        5.14      9.01 o 
   4  13   8      314.66      291.57     14.69 o 
   5  13   8      134.32      143.60     13.32 o 
   6  13   8        1.17      -12.24     14.20 o 
  -6  14   8       97.99      129.68     12.28 o 
  -5  14   8        6.97        5.26      8.06 o 
  -4  14   8      506.74      500.80     16.04 o 
  -3  14   8      125.38      118.28      9.47 o 
  -2  14   8       22.57       37.09      7.02 o 
  -1  14   8      358.18      373.11     12.65 o 
   0  14   8      359.40      325.48     16.03 o 
   1  14   8      212.68      202.15     11.31 o 
   2  14   8      288.65      271.08     13.73 o 
   3  14   8      212.63      202.86     13.41 o 
   4  14   8      113.70       99.74     11.92 o 
   5  14   8       70.46       94.10     13.05 o 
  -6  15   8       32.95       44.27      9.72 o 
  -5  15   8      289.91      287.25     14.23 o 
  -4  15   8      114.48      119.75     10.17 o 
  -3  15   8       60.60       51.93     12.41 o 
  -2  15   8      499.09      436.29     16.26 o 
  -1  15   8      138.25      143.99      9.43 o 
   0  15   8      734.12      674.77     23.22 o 
   1  15   8      276.93      262.68     12.50 o 
   2  15   8      621.62      589.61     20.53 o 
   3  15   8      496.46      493.68     26.33 o 
   4  15   8        0.39        1.45     10.94 o 
   5  15   8       17.14      -12.63     14.71 o 
  -5  16   8       80.90       92.87     10.73 o 
  -4  16   8      269.66      312.40     14.59 o 
  -3  16   8      124.11      115.25     10.41 o 
  -2  16   8      105.76       87.10     15.66 o 
  -1  16   8       57.70       53.87     16.55 o 
   0  16   8      155.44      134.32     10.33 o 
   1  16   8      371.78      340.55     17.12 o 
   2  16   8      153.04      175.00     15.70 o 
   3  16   8      127.00      111.89     12.24 o 
   4  16   8       14.25       13.22     11.07 o 
   5  16   8       17.53       36.12     16.81 o 
  -5  17   8      137.28      139.01     17.79 o 
  -4  17   8       90.92      124.81     11.64 o 
  -3  17   8       82.44      105.78     10.73 o 
  -2  17   8      286.69      277.51     28.60 o 
  -1  17   8       59.72       43.76     11.06 o 
   0  17   8       94.22      106.82     10.24 o 
   1  17   8      646.35      624.10     81.07 o 
   2  17   8       22.93        8.19     11.59 o 
   3  17   8      578.41      530.02     34.01 o 
   4  17   8       16.03       24.88     12.66 o 
  -4  18   8        0.31       -8.30     10.11 o 
  -3  18   8       88.58       79.97     13.41 o 
  -2  18   8       13.18        3.01     11.28 o 
  -1  18   8       49.18       50.56     12.21 o 
   0  18   8       50.49       47.35     10.61 o 
   1  18   8        3.81       12.14     13.28 o 
   2  18   8       28.57        4.97     14.08 o 
   3  18   8        2.94        4.95     13.36 o 
  -4  19   8       29.67       25.07     17.98 o 
  -3  19   8        7.64       12.66     12.29 o 
  -2  19   8      162.11      186.32     15.70 o 
  -1  19   8       35.01       17.33     12.77 o 
   0  19   8      251.66      277.31     28.47 o 
   1  19   8      910.47      751.25     75.26 o 
   2  19   8        0.17       13.76     14.31 o 
   3  19   8      211.83      193.23     20.02 o 
  -3  20   8       10.98       13.45     17.18 o 
  -2  20   8        0.04       -1.25     13.27 o 
  -1  20   8       71.08       77.40     14.21 o 
   0  20   8       31.34       26.66     24.94 o 
   1  20   8        0.76       -7.04     14.95 o 
   2  20   8      130.21      156.05     19.25 o 
  -1  21   8        4.69       31.50     14.61 o 
   0  21   8       33.14       36.99     27.52 o 
  -8   1   9        7.16       23.57     15.66 o 
  -7   1   9       15.53        1.61     12.18 o 
  -6   1   9       24.32       32.70     25.59 o 
  -5   1   9        2.63        4.55      3.49 o 
  -4   1   9       67.23       55.09      5.83 o 
  -3   1   9       92.31      100.09      6.58 o 
  -2   1   9      115.45      119.85     11.17 o 
  -1   1   9       25.08       36.95      3.84 o 
   0   1   9      485.69      503.47     10.73 o 
   1   1   9       15.00       19.86      2.74 o 
   2   1   9     1147.50     1066.59     21.16 o 
   3   1   9       16.69       14.82      4.86 o 
   4   1   9     1232.87     1129.87     29.13 o 
   5   1   9      527.94      440.71     17.88 o 
   6   1   9       40.02       38.69      9.20 o 
   7   1   9       18.18       31.29     10.42 o 
  -8   2   9        0.19      -14.73     16.19 o 
  -7   2   9       22.71        2.10     14.06 o 
  -6   2   9        0.44      -10.88     11.66 o 
  -5   2   9      391.72      383.04     29.46 o 
  -4   2   9       21.41       18.69      4.70 o 
  -3   2   9      444.46      467.55     14.56 o 
  -2   2   9      581.10      591.97     26.07 o 
  -1   2   9       51.07       54.06      4.21 o 
   0   2   9     2384.45     2446.63     40.64 o 
   1   2   9      808.73      805.86     14.11 o 
   2   2   9      224.46      192.47      6.79 o 
   3   2   9     1893.94     1836.27     38.11 o 
   4   2   9     1111.65     1111.77     29.07 o 
   5   2   9        1.21       -1.22      8.12 o 
   6   2   9      323.17      330.20     14.70 o 
   7   2   9        1.33      -10.25     10.25 o 
  -8   3   9        0.87       -8.33     17.50 o 
  -7   3   9       39.09       50.25     15.75 o 
  -6   3   9       29.43       21.10     12.89 o 
  -5   3   9      433.64      426.94     49.67 o 
  -4   3   9       15.94       32.95     12.48 o 
  -3   3   9      433.27      474.42     14.87 o 
  -2   3   9       50.47       78.86      6.90 o 
  -1   3   9     2249.38     2316.62     41.50 o 
   0   3   9     1676.66     1684.91     28.84 o 
   1   3   9        5.27        4.48      3.11 o 
   2   3   9     1027.72      996.54     20.13 o 
   3   3   9     1087.32     1116.07     25.05 o 
   4   3   9       10.52       12.76      7.55 o 
   5   3   9      772.61      745.93     22.36 o 
   6   3   9      150.66      150.63     11.55 o 
   7   3   9       97.23      121.47     13.50 o 
  -8   4   9       40.84       24.99     17.53 o 
  -7   4   9       25.42        6.74     13.09 o 
  -6   4   9      147.78      151.02     14.71 o 
  -5   4   9      694.23      607.19     29.35 o 
  -4   4   9      158.31      144.14      9.81 o 
  -3   4   9     1640.27     1609.86     41.84 o 
  -2   4   9      803.44      776.80     15.86 o 
  -1   4   9      810.32      943.76     18.84 o 
   0   4   9     2868.99     2960.98     52.59 o 
   1   4   9     3685.60     3620.81     58.98 o 
   2   4   9      547.36      475.00     16.97 o 
   3   4   9     4065.64     3964.04     77.31 o 
   4   4   9      170.67      181.40     10.89 o 
   5   4   9      856.71      844.08     24.58 o 
   6   4   9     1270.06     1332.82     35.10 o 
   7   4   9        7.44        3.05     18.92 o 
  -8   5   9        7.83       11.26     15.73 o 
  -7   5   9       15.10       44.15     13.01 o 
  -6   5   9       39.14       63.77     12.34 o 
  -5   5   9      590.51      616.06     29.66 o 
  -4   5   9      304.14      288.98     17.63 o 
  -3   5   9      790.39      770.63     20.31 o 
  -2   5   9        0.42       -2.63      3.20 o 
  -1   5   9      444.62      453.66      9.95 o 
   0   5   9     3913.35     3984.33     69.95 o 
   1   5   9       10.51        6.86      3.38 o 
   2   5   9     3681.59     3530.79     69.39 o 
   3   5   9     2706.48     2631.77     53.08 o 
   4   5   9      900.70      873.59     21.77 o 
   5   5   9     2626.44     2497.75     58.20 o 
   6   5   9      376.33      376.50     18.49 o 
   7   5   9      228.13      229.75     59.78 o 
  -8   6   9       11.83        3.29     10.46 o 
  -7   6   9        2.10       -0.37     12.93 o 
  -6   6   9        8.30       -9.88      9.88 o 
  -5   6   9      860.98      788.58     25.40 o 
  -4   6   9     1806.90     1743.46     45.16 o 
  -3   6   9     1533.89     1552.06     32.47 o 
  -2   6   9     2289.45     2153.33     39.06 o 
  -1   6   9      422.42      450.00     12.66 o 
   0   6   9     4586.18     4459.73     78.05 o 
   1   6   9      779.13      722.09     15.97 o 
   2   6   9     1413.20     1286.31     28.38 o 
   3   6   9     2560.06     2371.06     48.46 o 
   4   6   9      233.84      266.06     11.08 o 
   5   6   9       95.30       90.75     11.44 o 
   6   6   9      492.10      547.91     22.95 o 
   7   6   9       50.39       57.57     21.07 o 
  -8   7   9        6.90       14.06     11.73 o 
  -7   7   9       37.85       66.83     10.02 o 
  -6   7   9       15.96        5.38      7.95 o 
  -5   7   9      987.59     1001.53     22.98 o 
  -4   7   9       28.32       42.61      5.71 o 
  -3   7   9      525.76      533.30     14.48 o 
  -2   7   9      536.95      510.10     15.48 o 
  -1   7   9      174.20      175.05      5.86 o 
   0   7   9     3029.16     3097.20     55.22 o 
   1   7   9      505.78      465.97     13.71 o 
   2   7   9     1101.18     1007.59     28.69 o 
   3   7   9      973.14      959.63     23.18 o 
   4   7   9      192.72      189.22     11.02 o 
   5   7   9     1126.99     1072.60     33.42 o 
   6   7   9      510.99      499.24     22.16 o 
   7   7   9       27.21       14.31     18.46 o 
  -8   8   9       67.14       51.58     13.22 o 
  -7   8   9        3.37       12.98     10.58 o 
  -6   8   9       53.88       55.69      9.36 o 
  -5   8   9      493.66      478.56     15.96 o 
  -4   8   9       14.42        5.00      5.19 o 
  -3   8   9     1079.99     1021.47     22.12 o 
  -2   8   9       26.24       14.40      3.80 o 
  -1   8   9      112.55      114.40      5.35 o 
   0   8   9     1948.94     1910.14     35.59 o 
   1   8   9       50.00       43.10      6.36 o 
   2   8   9      792.78      735.82     21.24 o 
   3   8   9     1644.26     1561.15     37.77 o 
   4   8   9      209.28      225.08     16.33 o 
   5   8   9      272.80      268.48     15.76 o 
   6   8   9      311.82      334.52     18.29 o 
   7   8   9       43.09       35.27     14.11 o 
  -7   9   9        9.86        6.48     10.96 o 
  -6   9   9        9.13       16.23     17.46 o 
  -5   9   9      109.25      133.86      7.85 o 
  -4   9   9      103.27       95.48      6.67 o 
  -3   9   9      938.42      838.18     28.21 o 
  -2   9   9       36.31       37.80      4.99 o 
  -1   9   9        1.23        1.01      3.90 o 
   0   9   9      639.90      638.67     12.71 o 
   1   9   9     1001.03      997.16     23.72 o 
   2   9   9      534.80      505.39     15.15 o 
   3   9   9      433.08      425.49     16.18 o 
   4   9   9        4.79        0.64      9.19 o 
   5   9   9       28.48       14.96     11.48 o 
   6   9   9      171.66      201.43     16.36 o 
  -7  10   9       19.59       13.24     11.38 o 
  -6  10   9        0.06        8.76     10.18 o 
  -5  10   9       13.91        9.54      6.71 o 
  -4  10   9      136.03      152.57     11.28 o 
  -3  10   9      653.18      606.87     15.15 o 
  -2  10   9      528.73      501.79     18.78 o 
  -1  10   9        9.72        9.98      4.38 o 
   0  10   9      589.16      543.05     12.20 o 
   1  10   9      448.08      453.30     12.84 o 
   2  10   9      517.17      491.35     17.13 o 
   3  10   9       15.12        7.29      8.37 o 
   4  10   9       23.96       21.67      9.16 o 
   5  10   9       25.73       34.02     10.20 o 
   6  10   9        0.08       16.36     13.49 o 
  -7  11   9       71.67      102.02     13.92 o 
  -6  11   9        4.76       -7.56     10.64 o 
  -5  11   9       49.16       46.91      7.82 o 
  -4  11   9        1.19       -5.96      5.96 o 
  -3  11   9        7.41        6.27      5.62 o 
  -2  11   9      807.01      808.77     18.28 o 
  -1  11   9      442.43      421.78     14.34 o 
   0  11   9       94.27       83.71      6.57 o 
   1  11   9     2700.55     2595.26     58.64 o 
   2  11   9      245.25      228.20     12.09 o 
   3  11   9        8.57        2.61      8.50 o 
   4  11   9        3.95        6.80      9.50 o 
   5  11   9       15.22       11.95     10.60 o 
   6  11   9       54.22       78.33     15.02 o 
  -7  12   9       17.42       28.09     13.26 o 
  -6  12   9        0.00       -2.56      7.50 o 
  -5  12   9       20.98        7.98      7.20 o 
  -4  12   9       41.95       42.83      7.61 o 
  -3  12   9      400.01      374.89     11.91 o 
  -2  12   9      399.12      414.51     12.48 o 
  -1  12   9       99.89       93.86      5.99 o 
   0  12   9        7.02       18.74      5.70 o 
   1  12   9      870.53      842.28     24.22 o 
   2  12   9       54.74       38.21      9.12 o 
   3  12   9      244.95      260.82     14.28 o 
   4  12   9      325.34      317.95     16.37 o 
   5  12   9        2.81       -5.62     10.73 o 
   6  12   9      288.22      258.42     19.42 o 
  -6  13   9       13.50       25.00      8.73 o 
  -5  13   9        7.20       -0.79      7.39 o 
  -4  13   9      287.78      318.94     13.32 o 
  -3  13   9      797.15      713.29     25.13 o 
  -2  13   9       10.51       20.17      6.18 o 
  -1  13   9      342.86      379.25     19.37 o 
   0  13   9       39.87       28.72      6.46 o 
   1  13   9      867.27      887.19     29.25 o 
   2  13   9      188.48      197.87     16.40 o 
   3  13   9       23.37       12.22      9.86 o 
   4  13   9       73.99       64.35     11.72 o 
   5  13   9      293.05      287.85     16.62 o 
  -6  14   9       84.81      100.05     10.42 o 
  -5  14   9       23.26       26.79      8.64 o 
  -4  14   9        6.51        5.71      8.16 o 
  -3  14   9      137.15      123.93      9.17 o 
  -2  14   9       19.82       24.42      7.45 o 
  -1  14   9      415.37      379.71     17.16 o 
   0  14   9      194.20      197.20      9.65 o 
   1  14   9     2200.32     2146.56     58.81 o 
   2  14   9       54.14       45.95      9.93 o 
   3  14   9      374.33      355.19     19.36 o 
   4  14   9      335.41      353.80     17.25 o 
   5  14   9       23.78       21.48     12.14 o 
  -6  15   9        9.21       20.40     10.01 o 
  -5  15   9        0.35        7.20      9.21 o 
  -4  15   9       32.33       40.91      9.41 o 
  -3  15   9      431.78      469.22     17.21 o 
  -2  15   9       15.43       20.46      7.95 o 
  -1  15   9      482.44      518.67     22.20 o 
   0  15   9       88.26       91.06      8.35 o 
   1  15   9      513.46      556.72     43.13 o 
   2  15   9      621.76      567.42     23.83 o 
   3  15   9      114.04      105.22     12.48 o 
   4  15   9        6.24       19.45     11.26 o 
   5  15   9      206.24      194.20     23.41 o 
  -5  16   9        4.66       -4.12      9.85 o 
  -4  16   9        1.31        3.46      9.22 o 
  -3  16   9        8.18        3.96      8.80 o 
  -2  16   9        5.86        5.43      9.78 o 
  -1  16   9       12.09       24.51     10.24 o 
   0  16   9      576.20      593.49     42.47 o 
   1  16   9      406.91      464.25     21.26 o 
   2  16   9      191.94      197.49     15.61 o 
   3  16   9      130.19      138.51     13.07 o 
   4  16   9      161.17      173.43     17.63 o 
  -5  17   9      113.28      125.76     12.30 o 
  -4  17   9        0.52       -4.52      9.67 o 
  -3  17   9      104.73       97.93     11.41 o 
  -2  17   9       12.68       11.62     11.00 o 
  -1  17   9       12.12        5.56     10.70 o 
   0  17   9      151.25      147.53     12.52 o 
   1  17   9       14.92       28.63     13.42 o 
   2  17   9      413.27      381.24     20.20 o 
   3  17   9       70.97       50.40     14.68 o 
   4  17   9       15.24       28.03     19.07 o 
  -4  18   9       68.91       77.48     11.96 o 
  -3  18   9      119.71      122.26     14.07 o 
  -2  18   9        3.27        5.18     11.40 o 
  -1  18   9       23.94       14.16     12.27 o 
   0  18   9      129.75      150.45     28.60 o 
   1  18   9        3.65        5.53     14.31 o 
   2  18   9      190.29      182.57     18.80 o 
   3  18   9       15.69       31.86     14.48 o 
  -3  19   9      123.40      131.82     15.88 o 
  -2  19   9      112.10       91.99     14.35 o 
  -1  19   9        5.57        5.72     12.69 o 
   0  19   9      210.35      243.84     34.40 o 
   1  19   9       93.16       57.15     16.11 o 
   2  19   9        6.13        9.50     29.46 o 
  -2  20   9        6.59       -2.03     13.78 o 
  -1  20   9      118.76      147.28     20.77 o 
   0  20   9      223.59      218.90     35.26 o 
   1  20   9        5.77       -7.03     14.71 o 
  -8   0  10       85.61      106.91     20.50 o 
  -7   0  10      107.46       76.54     17.39 o 
  -6   0  10        0.27      -11.61     13.28 o 
  -5   0  10       27.23       29.99      6.25 o 
  -4   0  10      363.32      346.78     36.34 o 
  -3   0  10       45.41       28.84      9.23 o 
  -2   0  10     1064.99     1023.64     53.11 o 
  -1   0  10     5156.77     5409.93    133.75 o 
   0   0  10      551.19      619.36     16.64 o 
   1   0  10     1990.15     1959.48     43.71 o 
   2   0  10     2229.72     2263.14     58.80 o 
   3   0  10       36.16       59.06     11.88 o 
   4   0  10      874.65      889.45     35.65 o 
   5   0  10      662.33      626.83     29.98 o 
   6   0  10      216.58      235.24     73.54 o 
   7   0  10      164.72      119.40     19.01 o 
  -8   1  10       27.41       51.11     13.78 o 
  -7   1  10      108.53       99.84     12.65 o 
  -6   1  10      206.06      267.32     15.55 o 
  -5   1  10     1648.01     1491.46     33.26 o 
  -4   1  10       45.13       49.20      9.26 o 
  -3   1  10       44.46       49.88      7.44 o 
  -2   1  10     1650.16     1515.38     42.99 o 
  -1   1  10      409.97      513.05     23.53 o 
   0   1  10     1720.55     1692.88     29.23 o 
   1   1  10     6874.44     6902.20    102.36 o 
   2   1  10      283.10      298.95      9.98 o 
   3   1  10     2238.82     2042.56     48.02 o 
   4   1  10      931.68      946.56     26.44 o 
   5   1  10       17.49       27.61      9.27 o 
   6   1  10     1870.32     1887.19     46.85 o 
   7   1  10      393.76      341.93     20.42 o 
  -8   2  10       21.81        9.96     13.65 o 
  -7   2  10       77.70       69.45     14.01 o 
  -6   2  10       16.64       19.27     12.63 o 
  -5   2  10     1820.83     1661.12     40.75 o 
  -4   2  10      428.91      415.72     14.15 o 
  -3   2  10      382.42      365.04     12.85 o 
  -2   2  10        4.94       -2.06      4.31 o 
  -1   2  10       27.74       31.18      3.55 o 
   0   2  10      335.47      322.75      8.53 o 
   1   2  10     1592.48     1546.79     25.03 o 
   2   2  10     1804.07     1828.93     34.36 o 
   3   2  10       42.11       40.24      6.13 o 
   4   2  10     1145.14     1148.60     30.60 o 
   5   2  10      640.39      618.20     36.00 o 
   6   2  10      129.81      154.80     13.16 o 
   7   2  10       33.92       38.88     12.57 o 
  -8   3  10       50.74       44.32     20.27 o 
  -7   3  10       88.12       76.71     17.42 o 
  -6   3  10      104.93      131.37     26.66 o 
  -5   3  10     1796.21     1545.44     38.50 o 
  -4   3  10     2137.66     1967.57     46.85 o 
  -3   3  10        3.93        8.40      5.59 o 
  -2   3  10      390.27      359.99     11.93 o 
  -1   3  10       74.86      101.14      4.66 o 
   0   3  10     2600.81     2589.45     43.18 o 
   1   3  10     3215.38     3090.35     50.99 o 
   2   3  10        7.11       17.65      5.30 o 
   3   3  10     1369.15     1263.68     28.50 o 
   4   3  10     1099.26     1095.05     30.48 o 
   5   3  10       11.82       18.03      9.54 o 
   6   3  10      746.26      737.88     24.60 o 
   7   3  10      142.31      139.37     15.14 o 
  -8   4  10      111.33      145.80     38.06 o 
  -7   4  10        3.82        3.15     17.63 o 
  -6   4  10        2.64       18.27     17.85 o 
  -5   4  10      226.93      231.81     14.40 o 
  -4   4  10       63.06       60.57      6.67 o 
  -3   4  10      457.74      437.34     14.52 o 
  -2   4  10        0.41       -0.21      3.29 o 
  -1   4  10      320.57      312.32      8.86 o 
   0   4  10       71.18       60.44      4.40 o 
   1   4  10       37.64       46.73      4.15 o 
   2   4  10       42.45       23.36      5.86 o 
   3   4  10      348.75      351.94     16.27 o 
   4   4  10       65.22       69.27     11.29 o 
   5   4  10        4.18       -9.44      9.44 o 
   6   4  10       25.31       21.85     11.49 o 
   7   4  10       12.25       -9.65     12.28 o 
  -8   5  10        0.00       -6.01     17.18 o 
  -7   5  10       87.86      108.08     18.67 o 
  -6   5  10        0.12       17.32     14.40 o 
  -5   5  10       10.13        5.44      5.89 o 
  -4   5  10        5.51        6.92      6.01 o 
  -3   5  10        1.02       -4.35      4.35 o 
  -2   5  10       37.31       35.47      4.13 o 
  -1   5  10      129.99      126.62      6.22 o 
   0   5  10       15.77       11.80      4.35 o 
   1   5  10      735.72      685.71     14.17 o 
   2   5  10      199.77      206.36     13.90 o 
   3   5  10      182.57      205.77      9.53 o 
   4   5  10        0.82       -8.11      8.11 o 
   5   5  10        0.04       10.65      9.69 o 
   6   5  10      108.86       88.16     13.64 o 
   7   5  10      133.45      125.00     15.78 o 
  -8   6  10        6.25       -0.85     10.80 o 
  -7   6  10       27.45       17.07     15.91 o 
  -6   6  10        0.16       18.66     12.88 o 
  -5   6  10       94.58       82.53      6.80 o 
  -4   6  10      287.42      279.37     10.20 o 
  -3   6  10      593.25      580.31     15.46 o 
  -2   6  10        2.05        6.77      4.70 o 
  -1   6  10      480.05      516.86     17.11 o 
   0   6  10      301.57      320.46      9.90 o 
   1   6  10      360.58      333.06     10.14 o 
   2   6  10        6.78        2.37      6.09 o 
   3   6  10       19.42       23.57      6.62 o 
   4   6  10       15.66       19.29      7.36 o 
   5   6  10      208.71      186.10     14.67 o 
   6   6  10       74.30       78.99     13.46 o 
   7   6  10       47.64       56.29     23.61 o 
  -8   7  10       37.84       68.05     13.60 o 
  -7   7  10       30.44       28.33     10.49 o 
  -6   7  10        4.94        4.63      8.66 o 
  -5   7  10        7.86       10.38      5.54 o 
  -4   7  10        0.30       -1.72      5.36 o 
  -3   7  10       98.89       94.95      6.66 o 
  -2   7  10      117.22      127.21      6.90 o 
  -1   7  10      268.26      273.55     12.76 o 
   0   7  10      281.51      305.14      9.52 o 
   1   7  10      619.60      608.64     16.71 o 
   2   7  10      167.88      158.14      9.13 o 
   3   7  10     1246.48     1201.80     27.84 o 
   4   7  10      806.79      775.10     24.81 o 
   5   7  10      166.11      166.16     17.27 o 
   6   7  10      407.50      402.44     20.47 o 
  -7   8  10        0.79       13.42     11.22 o 
  -6   8  10       17.86       57.07     10.61 o 
  -5   8  10       14.31        9.54      6.05 o 
  -4   8  10       31.97       37.10      6.10 o 
  -3   8  10        9.74        4.09      5.33 o 
  -2   8  10      171.66      194.65     10.35 o 
  -1   8  10      927.92      944.22     29.90 o 
   0   8  10      190.30      157.28      7.25 o 
   1   8  10     1484.39     1490.05     32.67 o 
   2   8  10      596.66      575.91     16.64 o 
   3   8  10        3.26       -0.20      8.63 o 
   4   8  10      282.60      276.80     16.20 o 
   5   8  10      447.62      411.84     20.23 o 
   6   8  10        5.07       14.62     13.25 o 
  -7   9  10       10.85        7.95     11.26 o 
  -6   9  10       13.09       11.11     19.99 o 
  -5   9  10      218.11      215.72     11.47 o 
  -4   9  10       59.51       62.48      6.80 o 
  -3   9  10      897.16      907.19     25.57 o 
  -2   9  10      765.32      704.74     34.35 o 
  -1   9  10      835.49      808.75     17.82 o 
   0   9  10     1071.92     1067.37     22.15 o 
   1   9  10     1813.42     1736.91     37.38 o 
   2   9  10        2.89       -5.86      7.12 o 
   3   9  10     1958.60     1865.59     44.83 o 
   4   9  10      851.09      863.96     28.11 o 
   5   9  10       65.94       64.84     13.63 o 
   6   9  10      641.36      700.53     60.61 o 
  -7  10  10       33.38       29.17     12.06 o 
  -6  10  10        2.91       22.88      8.14 o 
  -5  10  10       55.72       66.41      7.99 o 
  -4  10  10      176.79      148.73      8.06 o 
  -3  10  10      202.94      172.79      8.19 o 
  -2  10  10      262.48      298.29     10.06 o 
  -1  10  10      926.41      911.05     18.17 o 
   0  10  10        6.53       19.62      9.62 o 
   1  10  10      910.85      880.54     24.73 o 
   2  10  10      345.04      359.67     17.94 o 
   3  10  10      222.22      234.91     15.33 o 
   4  10  10      156.55      140.55     14.13 o 
   5  10  10      415.68      380.11     72.06 o 
   6  10  10       25.00        8.25     14.02 o 
  -7  11  10      109.60      157.59     15.67 o 
  -6  11  10       54.04       74.73      9.79 o 
  -5  11  10      115.14      127.90     10.42 o 
  -4  11  10       24.75       23.67      6.77 o 
  -3  11  10        4.78        1.96      5.71 o 
  -2  11  10      220.13      245.54      9.29 o 
  -1  11  10      536.97      479.04     12.06 o 
   0  11  10      439.13      493.70     21.93 o 
   1  11  10     2172.22     2129.06     62.69 o 
   2  11  10        3.71       -5.61      7.94 o 
   3  11  10     1246.36     1217.66     32.71 o 
   4  11  10     1063.50     1003.07     29.24 o 
   5  11  10        1.16      -12.66     12.66 o 
   6  11  10      404.68      429.94     32.04 o 
  -7  12  10       43.98       53.29     19.84 o 
  -6  12  10       10.30       21.93     10.44 o 
  -5  12  10       66.37       92.21     11.35 o 
  -4  12  10        9.64        0.76      6.90 o 
  -3  12  10      105.52      121.76      7.94 o 
  -2  12  10      132.83      137.62      8.01 o 
  -1  12  10      395.38      376.11     12.40 o 
   0  12  10        2.62       -0.54      5.71 o 
   1  12  10      731.78      745.30     22.81 o 
   2  12  10      122.33      108.69     10.73 o 
   3  12  10       86.27       89.28     12.04 o 
   4  12  10      472.72      446.74     18.26 o 
   5  12  10       96.55       96.92     12.88 o 
  -6  13  10       57.66       72.42     11.06 o 
  -5  13  10      232.69      237.19     12.33 o 
  -4  13  10      185.27      183.37     10.23 o 
  -3  13  10       39.49       56.68      7.90 o 
  -2  13  10      168.36      176.21     11.36 o 
  -1  13  10       54.09       52.22      7.09 o 
   0  13  10      114.00      144.63      8.79 o 
   1  13  10      590.44      557.66     23.34 o 
   2  13  10       36.10       35.55      9.80 o 
   3  13  10      107.64      120.43     15.83 o 
   4  13  10      343.64      350.18     17.17 o 
   5  13  10        1.35      -11.43     11.43 o 
  -6  14  10       12.27       26.28     10.10 o 
  -5  14  10      190.00      223.62     13.72 o 
  -4  14  10        5.55       15.72      8.12 o 
  -3  14  10      186.50      175.18     10.16 o 
  -2  14  10      103.46      112.20      9.36 o 
  -1  14  10        2.20        2.71      8.63 o 
   0  14  10      409.74      422.00     16.04 o 
   1  14  10       56.23       56.18     11.77 o 
   2  14  10       66.52       76.07     10.54 o 
   3  14  10       13.62        9.16     10.07 o 
   4  14  10       15.60        8.75     11.22 o 
   5  14  10       39.21       18.50     15.46 o 
  -5  15  10       43.17       48.49     10.48 o 
  -4  15  10      185.51      199.29     19.41 o 
  -3  15  10       50.35       54.73      9.34 o 
  -2  15  10       74.63       82.14     10.90 o 
  -1  15  10      522.74      539.29     21.42 o 
   0  15  10       21.33       24.62      8.94 o 
   1  15  10      884.88      928.80     32.07 o 
   2  15  10        7.42       27.61     12.00 o 
   3  15  10        6.89        2.84     12.92 o 
   4  15  10      111.20      120.85     13.87 o 
  -5  16  10      135.55      139.32     13.08 o 
  -4  16  10        0.10       -4.29      9.87 o 
  -3  16  10      548.01      531.07     18.88 o 
  -2  16  10      101.95       92.69     12.33 o 
  -1  16  10       63.24       80.94     11.34 o 
   0  16  10      759.91      671.77     36.06 o 
   1  16  10      207.85      222.75     16.22 o 
   2  16  10      350.86      317.00     28.29 o 
   3  16  10      124.95      134.02     19.90 o 
   4  16  10       12.53        9.08     12.16 o 
  -4  17  10       45.17       59.06     11.32 o 
  -3  17  10        0.25       -0.75     11.40 o 
  -2  17  10        2.15        9.77     11.25 o 
  -1  17  10       27.79       43.81     11.40 o 
   0  17  10       19.45       23.48     10.77 o 
   1  17  10        7.79        5.98     11.57 o 
   2  17  10       10.46       18.03     13.24 o 
   3  17  10      105.41      124.75     15.63 o 
  -4  18  10       98.78      161.25     33.11 o 
  -3  18  10      111.51      111.73     14.22 o 
  -2  18  10        0.04      -11.67     11.67 o 
  -1  18  10      157.44      178.06     15.25 o 
   0  18  10      362.78      339.75     37.42 o 
   1  18  10       14.20        1.11     14.80 o 
   2  18  10       83.89       84.40     19.78 o 
   3  18  10       64.21       98.17     23.39 o 
  -3  19  10      139.93      175.43     21.58 o 
  -2  19  10       50.76       42.45     13.24 o 
  -1  19  10        0.12        8.79     15.39 o 
   0  19  10      214.64      319.10     37.85 o 
   1  19  10       15.83       17.85     15.50 o 
   2  19  10       66.86       69.14     33.11 o 
  -1  20  10      106.94      119.93     28.60 o 
   0  20  10        3.62       26.23     29.24 o 
  -8   1  11       11.56       -1.37     13.80 o 
  -7   1  11        0.51       -9.09     11.50 o 
  -6   1  11        0.10       -6.31      6.31 o 
  -5   1  11      238.04      202.04     11.95 o 
  -4   1  11        3.77        7.60      7.75 o 
  -3   1  11      211.33      194.96     13.47 o 
  -2   1  11       38.50       40.95      7.00 o 
  -1   1  11      118.30      134.68      6.12 o 
   0   1  11       97.65      125.50      7.75 o 
   1   1  11      467.23      450.64      9.85 o 
   2   1  11      920.38      921.21     19.60 o 
   3   1  11       49.46       36.09     17.49 o 
   4   1  11       40.41       54.59      9.51 o 
   5   1  11       32.64       36.14     10.35 o 
   6   1  11       25.19       20.63     11.05 o 
   7   1  11       37.42       29.28     12.75 o 
  -8   2  11        0.67        3.49     12.74 o 
  -7   2  11        1.66       17.09     12.04 o 
  -6   2  11        0.96       -6.45      6.45 o 
  -5   2  11       12.98       14.38      6.58 o 
  -4   2  11      438.90      399.14     14.69 o 
  -3   2  11       80.19       76.48      8.65 o 
  -2   2  11        3.97        3.75      7.17 o 
  -1   2  11       57.52       68.08      4.96 o 
   0   2  11      695.92      715.77     19.26 o 
   1   2  11       25.78       28.77      3.70 o 
   2   2  11        0.77        6.83      5.41 o 
   3   2  11      691.50      693.43     38.55 o 
   4   2  11      426.31      382.45     15.95 o 
   5   2  11      188.74      144.19     12.35 o 
   6   2  11      263.89      246.30     15.27 o 
   7   2  11       16.28       16.10     14.34 o 
  -8   3  11       12.75        7.80     13.37 o 
  -7   3  11       20.33       13.62     14.08 o 
  -6   3  11      290.84      264.73     15.33 o 
  -5   3  11      117.68      105.35      9.06 o 
  -4   3  11      211.53      207.51     12.60 o 
  -3   3  11     1692.55     1668.40     40.60 o 
  -2   3  11      133.92      114.06     10.43 o 
  -1   3  11     1837.01     1921.25     32.90 o 
   0   3  11     1319.39     1383.74     24.89 o 
   1   3  11     1697.83     1611.28     26.29 o 
   2   3  11     2411.57     2337.14     48.03 o 
   3   3  11      104.15      125.54     10.51 o 
   4   3  11      862.95      877.52     25.95 o 
   5   3  11     1696.05     1559.16     40.31 o 
   6   3  11        0.07       -3.63     11.26 o 
   7   3  11      208.44      228.72     18.36 o 
  -8   4  11       50.97       67.76     17.91 o 
  -7   4  11       38.51       68.16     15.60 o 
  -6   4  11        8.52        0.48     12.89 o 
  -5   4  11       74.90      106.95      8.57 o 
  -4   4  11      468.02      414.00     15.24 o 
  -3   4  11      694.48      663.21     19.86 o 
  -2   4  11      362.99      356.44     16.02 o 
  -1   4  11        2.51       -5.00      5.00 o 
   0   4  11      711.54      743.17     16.63 o 
   1   4  11      321.55      364.65     11.03 o 
   2   4  11        6.88        5.66      6.29 o 
   3   4  11      568.42      581.17     21.99 o 
   4   4  11      326.22      291.28     13.94 o 
   5   4  11       32.76       39.68     10.78 o 
   6   4  11      151.30      161.05     15.59 o 
  -8   5  11       69.75       60.33     19.65 o 
  -7   5  11       56.42        3.81     15.89 o 
  -6   5  11      285.35      247.75     18.64 o 
  -5   5  11      171.71      149.96      9.87 o 
  -4   5  11      223.49      171.02      9.90 o 
  -3   5  11      100.47      101.16      6.52 o 
  -2   5  11      113.32      125.79      9.25 o 
  -1   5  11     2859.93     2899.86     57.75 o 
   0   5  11     2038.45     2030.20     34.97 o 
   1   5  11     4220.90     4184.32     74.77 o 
   2   5  11     6681.43     6391.04    123.19 o 
   3   5  11      168.39      201.75     14.87 o 
   4   5  11     1652.05     1612.28     40.89 o 
   5   5  11     1706.43     1695.18     49.05 o 
   6   5  11      248.65      246.54     19.79 o 
  -8   6  11       11.55       40.84     11.97 o 
  -7   6  11       49.96       73.10     11.52 o 
  -6   6  11        7.12        7.67      8.60 o 
  -5   6  11       66.02       98.53      7.28 o 
  -4   6  11       73.74       62.18      6.56 o 
  -3   6  11      227.86      199.64      9.34 o 
  -2   6  11       11.55        7.46      5.09 o 
  -1   6  11       79.78       88.71      6.98 o 
   0   6  11       87.00       87.47      6.16 o 
   1   6  11       47.62       57.99      8.76 o 
   2   6  11       21.07       18.26      6.86 o 
   3   6  11      424.84      413.04     14.19 o 
   4   6  11      390.60      340.66     15.51 o 
   5   6  11        5.58        7.82     11.79 o 
   6   6  11      104.72       92.81     14.92 o 
  -7   7  11      112.53      121.32     27.56 o 
  -6   7  11      296.56      299.02     12.36 o 
  -5   7  11      163.85      151.16      8.80 o 
  -4   7  11      847.37      801.82     23.63 o 
  -3   7  11     1462.57     1355.30     38.34 o 
  -2   7  11        1.76        5.10      5.09 o 
  -1   7  11     2425.15     2448.50     55.67 o 
   0   7  11     1665.50     1624.92     31.38 o 
   1   7  11     3267.42     3237.05     64.79 o 
   2   7  11     2455.72     2359.48     49.22 o 
   3   7  11      216.43      231.19     10.77 o 
   4   7  11      678.16      675.69     46.34 o 
   5   7  11     1115.11     1042.68     44.04 o 
   6   7  11       39.83       24.36     14.43 o 
  -7   8  11       23.73       22.78     31.39 o 
  -6   8  11        0.81        5.28      8.10 o 
  -5   8  11       53.42       63.15      7.45 o 
  -4   8  11      290.92      302.74     11.35 o 
  -3   8  11       75.48       52.27      8.41 o 
  -2   8  11        4.17       -2.24      5.46 o 
  -1   8  11      218.46      196.29     11.38 o 
   0   8  11       58.98       56.05      5.98 o 
   1   8  11       15.07       12.09      6.80 o 
   2   8  11        6.87        5.91      6.72 o 
   3   8  11        6.45        6.41      8.25 o 
   4   8  11       34.46       35.27     14.46 o 
   5   8  11        0.96       -0.29     12.17 o 
   6   8  11        3.07       17.82     14.71 o 
  -7   9  11        2.00       -4.96     12.60 o 
  -6   9  11       16.13       25.34      7.85 o 
  -5   9  11      160.76      164.09      9.44 o 
  -4   9  11       13.04       12.49      6.37 o 
  -3   9  11      141.09      152.45     12.06 o 
  -2   9  11      719.41      628.99     32.97 o 
  -1   9  11       71.05       68.33      5.99 o 
   0   9  11      216.95      229.80     17.55 o 
   1   9  11      894.79      891.77     22.69 o 
   2   9  11      891.28      850.09     24.72 o 
   3   9  11        3.99       -9.62     10.01 o 
   4   9  11      424.41      427.78     17.42 o 
   5   9  11      356.33      344.77     28.05 o 
   6   9  11        8.25      -14.36     14.36 o 
  -7  10  11       18.18       38.79     14.08 o 
  -6  10  11       35.78       41.04      8.79 o 
  -5  10  11      281.84      282.62     18.41 o 
  -4  10  11       12.85       20.93      6.95 o 
  -3  10  11        2.68        7.90      6.53 o 
  -2  10  11      138.85      138.67      8.44 o 
  -1  10  11       93.05       97.27      7.44 o 
   0  10  11      104.48      114.59     11.24 o 
   1  10  11      236.53      232.39     17.82 o 
   2  10  11       37.12       43.71      9.14 o 
   3  10  11      485.96      513.72     30.11 o 
   4  10  11       47.80       50.44     10.89 o 
   5  10  11       50.26       55.61     14.30 o 
   6  10  11      107.11      116.76     21.94 o 
  -7  11  11        8.60       34.40     24.08 o 
  -6  11  11       16.50       19.10     10.09 o 
  -5  11  11        3.65       -1.33      8.94 o 
  -4  11  11       57.78       55.18      8.12 o 
  -3  11  11        3.27       13.17      6.86 o 
  -2  11  11       50.03       42.11      6.49 o 
  -1  11  11      148.49      122.69      7.48 o 
   0  11  11        0.59       13.98     12.52 o 
   1  11  11       14.73       14.96      8.33 o 
   2  11  11       27.38       -0.04      8.69 o 
   3  11  11      242.14      260.74     17.57 o 
   4  11  11      237.28      226.05     14.47 o 
   5  11  11       79.70       97.44     15.73 o 
  -6  12  11       92.39      117.10     11.54 o 
  -5  12  11      196.05      181.84     14.77 o 
  -4  12  11      160.29      143.03      9.45 o 
  -3  12  11      150.39      156.54      8.84 o 
  -2  12  11      435.77      392.98     15.55 o 
  -1  12  11        3.41        6.34      6.05 o 
   0  12  11     1046.94     1052.85     40.82 o 
   1  12  11       79.70       66.19     16.33 o 
   2  12  11      121.96      111.62     13.47 o 
   3  12  11      457.37      475.33     19.00 o 
   4  12  11      125.52      152.85     13.44 o 
   5  12  11      263.05      239.60     19.42 o 
  -6  13  11        6.14       11.44     10.54 o 
  -5  13  11        9.95       10.16      8.82 o 
  -4  13  11       17.20       23.97      8.17 o 
  -3  13  11       84.96       86.13      8.78 o 
  -2  13  11      267.42      253.35     14.03 o 
  -1  13  11      434.71      430.98     16.46 o 
   0  13  11       65.12       65.49     25.47 o 
   1  13  11       14.31       31.14     13.84 o 
   2  13  11      183.78      189.20     13.00 o 
   3  13  11      103.32       97.44     13.16 o 
   4  13  11        6.83        7.08     15.27 o 
   5  13  11       99.29      106.74     19.85 o 
  -6  14  11       13.27       50.80     16.77 o 
  -5  14  11       35.37       20.71     13.80 o 
  -4  14  11        0.08        4.75      8.37 o 
  -3  14  11        1.98        6.46      7.70 o 
  -2  14  11       69.72       76.25      8.72 o 
  -1  14  11      105.92      102.48     10.92 o 
   0  14  11      709.50      744.95     71.18 o 
   1  14  11      677.26      674.49     64.23 o 
   2  14  11        7.93       10.18     11.69 o 
   3  14  11     1223.47     1120.16     49.47 o 
   4  14  11      255.60      237.47     16.07 o 
  -5  15  11        5.63       15.96     10.02 o 
  -4  15  11       32.05       28.88      9.23 o 
  -3  15  11        0.69        2.93      8.43 o 
  -2  15  11       56.28       73.35     11.49 o 
  -1  15  11      580.96      633.65     21.78 o 
   0  15  11        2.91        3.13     10.70 o 
   1  15  11       33.16       35.24     12.02 o 
   2  15  11       80.91       81.03     13.55 o 
   3  15  11        8.97        8.55     13.13 o 
   4  15  11      264.48      227.27     16.47 o 
  -5  16  11        8.76        0.08     13.66 o 
  -4  16  11        1.38       -2.47     10.09 o 
  -3  16  11       25.95       54.75     11.88 o 
  -2  16  11       37.86       38.84     26.29 o 
  -1  16  11        0.02        3.92     10.31 o 
   0  16  11       61.06       60.65     12.29 o 
   1  16  11        3.45       -5.64     12.09 o 
   2  16  11        0.70        4.62     12.85 o 
   3  16  11      100.28      123.19     23.56 o 
  -4  17  11      236.82      253.44     15.42 o 
  -3  17  11        4.86       -0.16     12.40 o 
  -2  17  11        2.48      -10.92     10.92 o 
  -1  17  11      471.65      475.25     25.89 o 
   0  17  11       32.73       53.76     27.52 o 
   1  17  11      266.75      270.05     17.93 o 
   2  17  11      210.63      264.52     22.21 o 
   3  17  11       29.03        7.38     14.80 o 
  -3  18  11      148.04      169.08     15.52 o 
  -2  18  11       97.91       96.35     14.19 o 
  -1  18  11       18.10       24.36     15.25 o 
   0  18  11       37.12       51.18     24.94 o 
   1  18  11       29.56       38.65     21.72 o 
   2  18  11       58.56       44.62     14.76 o 
  -2  19  11       45.01       41.41     13.86 o 
  -1  19  11      420.81      420.17     34.83 o 
   0  19  11        1.76      -23.22     23.22 o 
   1  19  11       80.52       82.54     23.65 o 
  -8   0  12       12.39      -18.17     18.17 o 
  -7   0  12       15.20       54.63     18.93 o 
  -6   0  12        2.86       -0.17     14.36 o 
  -5   0  12      140.41      152.30     32.47 o 
  -4   0  12        1.52       -5.30     10.84 o 
  -3   0  12        5.97       -3.37     10.35 o 
  -2   0  12      219.40      203.45     45.59 o 
  -1   0  12      104.46      107.33      8.69 o 
   0   0  12      744.14      749.49     49.85 o 
   1   0  12      417.53      397.32     13.26 o 
   2   0  12     1064.43     1024.99     54.19 o 
   3   0  12      172.65      222.12     17.77 o 
   4   0  12      980.79      881.61     37.99 o 
   5   0  12     1497.18     1387.05     53.90 o 
   6   0  12      107.19       84.17     19.49 o 
  -8   1  12      156.90      184.81     17.25 o 
  -7   1  12        0.18       -8.46     11.51 o 
  -6   1  12      231.88      201.99     17.44 o 
  -5   1  12       27.52       21.07      9.22 o 
  -4   1  12       44.73       48.02      8.85 o 
  -3   1  12      941.03      846.50     45.50 o 
  -2   1  12     1773.12     1684.60     42.13 o 
  -1   1  12      123.91      135.95      7.97 o 
   0   1  12     5372.25     5412.38     87.61 o 
   1   1  12       26.54       48.56      4.36 o 
   2   1  12      660.71      619.31     17.53 o 
   3   1  12     2543.45     2598.07     60.68 o 
   4   1  12     1011.98      941.07     27.84 o 
   5   1  12      592.01      583.54     22.14 o 
   6   1  12      590.23      602.65     26.88 o 
  -8   2  12        2.45       11.59     13.24 o 
  -7   2  12        8.57       19.75     12.15 o 
  -6   2  12       41.57       69.53      9.06 o 
  -5   2  12      181.95      186.01     10.09 o 
  -4   2  12      414.64      427.95     17.60 o 
  -3   2  12       39.23       52.88      8.37 o 
  -2   2  12      466.99      419.49     17.99 o 
  -1   2  12     1018.54     1114.54     20.88 o 
   0   2  12     2533.76     2599.50     43.95 o 
   1   2  12       32.72       39.98      5.97 o 
   2   2  12     1002.64      955.64     23.50 o 
   3   2  12       44.41       64.60      9.92 o 
   4   2  12      333.36      320.77     15.39 o 
   5   2  12      199.55      231.04     14.99 o 
   6   2  12        9.86       19.12     12.17 o 
  -8   3  12      159.70      167.42     16.80 o 
  -7   3  12       34.75       28.09     12.55 o 
  -6   3  12      170.09      135.45     10.33 o 
  -5   3  12       89.61       91.20     14.46 o 
  -4   3  12       46.28       24.73      6.93 o 
  -3   3  12     1625.01     1547.95     59.78 o 
  -2   3  12      297.01      285.05     10.83 o 
  -1   3  12      401.19      392.98     13.05 o 
   0   3  12     1231.22     1252.27     23.31 o 
   1   3  12      310.45      296.92     11.60 o 
   2   3  12      451.78      432.46     14.04 o 
   3   3  12      817.04      828.72     25.47 o 
   4   3  12      299.14      270.58     14.68 o 
   5   3  12      845.41      775.41     26.08 o 
   6   3  12      548.00      580.54     31.72 o 
  -8   4  12        1.81       14.51     13.72 o 
  -7   4  12       34.48       50.15     15.92 o 
  -6   4  12       31.16       22.56      8.57 o 
  -5   4  12       95.20      106.53      9.28 o 
  -4   4  12       93.72      110.23     14.03 o 
  -3   4  12       31.89       30.12      7.15 o 
  -2   4  12      318.94      285.76     12.42 o 
  -1   4  12        6.25        5.53      4.63 o 
   0   4  12      148.06      149.83      6.47 o 
   1   4  12       19.87        9.32      5.30 o 
   2   4  12        4.68        4.17      6.40 o 
   3   4  12       33.35       25.39     10.06 o 
   4   4  12        2.63      -10.02     10.68 o 
   5   4  12      157.05      131.66     13.31 o 
   6   4  12      238.15      250.20     18.19 o 
  -7   5  12        2.79       -1.94     17.59 o 
  -6   5  12      196.45      209.38     11.92 o 
  -5   5  12       15.86       15.97      7.83 o 
  -4   5  12        5.78        1.01      5.76 o 
  -3   5  12      642.15      603.72     26.18 o 
  -2   5  12      154.50      129.28      9.32 o 
  -1   5  12        0.96        0.43      5.24 o 
   0   5  12      341.47      320.85      9.35 o 
   1   5  12       12.84        5.69      6.60 o 
   2   5  12       50.50       62.73      7.80 o 
   3   5  12       57.22       55.40      8.15 o 
   4   5  12       17.92       12.77     10.17 o 
   5   5  12        1.39       -8.17     12.31 o 
   6   5  12       22.90       24.45     13.92 o 
  -7   6  12        5.01      -11.50     14.09 o 
  -6   6  12       81.19       73.96      9.42 o 
  -5   6  12      193.18      197.43      9.54 o 
  -4   6  12      263.42      216.48      9.52 o 
  -3   6  12      136.66      105.74      9.47 o 
  -2   6  12       99.46       84.55     15.95 o 
  -1   6  12       11.21       12.88      5.56 o 
   0   6  12       33.21       38.74      5.16 o 
   1   6  12      166.61      181.37     11.37 o 
   2   6  12      488.83      508.89     16.55 o 
   3   6  12        0.05       -4.68      7.37 o 
   4   6  12       34.49       14.41     11.51 o 
   5   6  12      114.75      121.98     21.73 o 
   6   6  12       21.74       24.67     14.30 o 
  -7   7  12       35.25       46.42     16.64 o 
  -6   7  12       51.91       62.03      7.93 o 
  -5   7  12        2.33        4.58      6.43 o 
  -4   7  12       58.84       45.35      6.78 o 
  -3   7  12      163.71      154.20      8.60 o 
  -2   7  12      601.94      611.26     22.95 o 
  -1   7  12       87.33       93.78      7.31 o 
   0   7  12     1149.91     1168.27     24.29 o 
   1   7  12      445.25      438.50     14.81 o 
   2   7  12        0.84       -5.02      7.20 o 
   3   7  12      781.02      743.62     21.77 o 
   4   7  12       93.60       72.33     12.89 o 
   5   7  12      267.72      231.77     17.36 o 
   6   7  12      126.95      116.03     16.47 o 
  -7   8  12       30.34       40.01     12.60 o 
  -6   8  12       88.15       81.73     14.15 o 
  -5   8  12       52.71       45.72      7.60 o 
  -4   8  12        3.84       16.70      6.74 o 
  -3   8  12       13.11       18.26      6.35 o 
  -2   8  12      121.38      109.18      9.33 o 
  -1   8  12        7.41        6.79      5.86 o 
   0   8  12        9.31        1.27      8.45 o 
   1   8  12       14.60       14.41      6.88 o 
   2   8  12     1183.17     1170.14     28.29 o 
   3   8  12       15.92       12.46      8.96 o 
   4   8  12      320.54      328.50     18.69 o 
   5   8  12      448.31      485.08     30.71 o 
   6   8  12        1.36       20.09     20.21 o 
  -7   9  12        7.79       -1.11     12.26 o 
  -6   9  12        6.28        1.41      7.76 o 
  -5   9  12        3.25       -3.18      6.88 o 
  -4   9  12        2.42       13.43      6.80 o 
  -3   9  12       55.00       49.21      9.52 o 
  -2   9  12      171.66      157.91      9.09 o 
  -1   9  12      225.49      256.41     13.21 o 
   0   9  12     2641.16     2682.76     62.44 o 
   1   9  12      230.89      241.25     12.51 o 
   2   9  12      438.04      453.08     17.65 o 
   3   9  12      942.25      915.92     27.06 o 
   4   9  12      240.18      215.47     16.91 o 
   5   9  12      440.77      491.43     32.61 o 
  -7  10  12      122.32      186.85     25.18 o 
  -6  10  12       50.46       35.88      9.02 o 
  -5  10  12       12.77       12.09      7.37 o 
  -4  10  12       14.89       -0.94      7.12 o 
  -3  10  12        1.24        2.36      7.07 o 
  -2  10  12      388.08      393.50     21.85 o 
  -1  10  12      686.55      709.54     23.36 o 
   0  10  12      297.63      267.26     14.72 o 
   1  10  12        7.73       19.04      8.67 o 
   2  10  12     1044.69      970.76     32.59 o 
   3  10  12      243.78      221.10     17.69 o 
   4  10  12      114.01      102.30     14.90 o 
   5  10  12      301.13      282.65     20.15 o 
  -6  11  12      341.54      347.33     15.46 o 
  -5  11  12       52.77       49.91      9.25 o 
  -4  11  12        8.09       11.48      7.55 o 
  -3  11  12       40.67       60.13      7.99 o 
  -2  11  12      826.51      742.75     32.17 o 
  -1  11  12        1.50       -0.78      8.08 o 
   0  11  12     1128.89     1135.24     92.03 o 
   1  11  12      176.91      185.71     13.89 o 
   2  11  12      151.34      148.29     12.20 o 
   3  11  12     1259.90     1274.59     34.78 o 
   4  11  12      220.58      223.39     15.06 o 
   5  11  12      373.13      343.30     22.18 o 
  -6  12  12        3.84        9.56     14.96 o 
  -5  12  12        3.53        3.60      8.92 o 
  -4  12  12        0.39       10.06      8.19 o 
  -3  12  12       23.34       22.44      7.85 o 
  -2  12  12      314.58      285.18     12.11 o 
  -1  12  12      126.46       86.96     11.10 o 
   0  12  12       17.84       15.50     10.55 o 
   1  12  12      129.78      151.98     14.04 o 
   2  12  12       59.98       68.22     11.11 o 
   3  12  12        4.36      -10.86     10.86 o 
   4  12  12      114.34      121.24     23.64 o 
   5  12  12      209.56      243.11     26.32 o 
  -6  13  12        0.24        8.42     12.08 o 
  -5  13  12       34.82       33.58      9.92 o 
  -4  13  12       86.83       94.71     10.36 o 
  -3  13  12      169.38      169.95     11.03 o 
  -2  13  12      367.86      347.84     18.75 o 
  -1  13  12      436.44      507.38     34.99 o 
   0  13  12      400.55      417.22     19.62 o 
   1  13  12        6.52       12.11     11.38 o 
   2  13  12      130.29      150.68     14.02 o 
   3  13  12      258.08      267.36     16.15 o 
   4  13  12       18.45       15.90     12.14 o 
  -5  14  12       67.03       70.10     11.09 o 
  -4  14  12       44.14       34.07     13.82 o 
  -3  14  12        2.22       -5.59      9.06 o 
  -2  14  12       75.43       89.55     10.62 o 
  -1  14  12        0.57        5.65      8.69 o 
   0  14  12      180.44      171.70     14.27 o 
   1  14  12       91.53       78.64     14.71 o 
   2  14  12       13.84        9.63     11.45 o 
   3  14  12      166.46      190.20     15.77 o 
   4  14  12      123.58      136.47     18.31 o 
  -5  15  12       11.69       17.36     11.05 o 
  -4  15  12      154.88      164.97     15.95 o 
  -3  15  12       81.42       91.46     10.69 o 
  -2  15  12       33.38       48.82     11.65 o 
  -1  15  12      133.80      131.30     25.41 o 
   0  15  12      219.10      249.15     16.34 o 
   1  15  12        0.10        2.15     12.14 o 
   2  15  12      145.31      130.32     15.16 o 
   3  15  12      120.75      126.43     18.85 o 
  -4  16  12      225.91      236.82     14.37 o 
  -3  16  12       52.20       61.68     12.46 o 
  -2  16  12      107.16      126.24     13.26 o 
  -1  16  12      145.98      151.42     16.52 o 
   0  16  12        4.49       24.86     17.88 o 
   1  16  12      165.38      172.84     15.61 o 
   2  16  12      217.98      226.53     41.63 o 
   3  16  12       38.82       48.31     15.06 o 
  -3  17  12       77.28       70.43     13.77 o 
  -2  17  12        0.49       13.10     11.97 o 
  -1  17  12       40.64       40.65     14.67 o 
   0  17  12        6.26      -18.92     22.79 o 
   1  17  12      133.71      162.29     15.81 o 
   2  17  12      126.45      115.93     16.97 o 
  -2  18  12      150.77      178.97     16.23 o 
  -1  18  12      105.76      107.95     18.08 o 
   0  18  12        0.58      -26.66     26.66 o 
   1  18  12      209.43      258.51     22.03 o 
  -7   1  13        1.46       -8.79     12.20 o 
  -6   1  13        0.07      -10.53     10.53 o 
  -5   1  13        2.43       -1.21     12.21 o 
  -4   1  13      204.81      186.01     14.84 o 
  -3   1  13        0.28       -7.09      7.09 o 
  -2   1  13      285.98      265.66     14.90 o 
  -1   1  13        2.75        2.20      4.90 o 
   0   1  13      101.66      115.58      5.93 o 
   1   1  13        4.71        3.72      5.52 o 
   2   1  13       46.14       54.03      9.38 o 
   3   1  13       40.59       36.65      9.84 o 
   4   1  13      130.14      137.48     12.64 o 
   5   1  13        6.45        2.67     11.60 o 
   6   1  13       20.92       22.87     13.51 o 
  -7   2  13       11.26       15.70     13.33 o 
  -6   2  13        8.62       10.57     10.96 o 
  -5   2  13        3.91       -7.76      9.41 o 
  -4   2  13       22.54       23.53      9.20 o 
  -3   2  13      575.84      513.28     28.80 o 
  -2   2  13      301.17      314.78     15.70 o 
  -1   2  13      109.15      107.32      6.64 o 
   0   2  13      397.82      395.10     10.87 o 
   1   2  13       76.96       76.88      6.74 o 
   2   2  13       20.42        7.59     10.08 o 
   3   2  13      381.48      361.45     19.92 o 
   4   2  13      152.61      139.48     12.71 o 
   5   2  13      293.22      260.35     16.44 o 
   6   2  13      328.02      329.45     18.69 o 
  -7   3  13        0.56       -7.61      8.71 o 
  -6   3  13        0.42        6.11      7.65 o 
  -5   3  13       42.32       38.60     13.78 o 
  -4   3  13      268.63      212.30     13.43 o 
  -3   3  13       47.05       34.72      8.41 o 
  -2   3  13     1236.56     1200.20     43.25 o 
  -1   3  13     1565.29     1618.20     42.65 o 
   0   3  13      763.93      728.98     17.84 o 
   1   3  13      348.21      390.44     12.07 o 
   2   3  13     1563.54     1613.20     35.90 o 
   3   3  13        1.33       -9.04      9.04 o 
   4   3  13      871.20      818.32     26.43 o 
   5   3  13      283.56      307.11     17.49 o 
   6   3  13       58.51       85.22     15.66 o 
  -7   4  13       11.91        7.72      8.62 o 
  -6   4  13        0.49      -10.06     10.06 o 
  -5   4  13       24.92       11.84      7.95 o 
  -4   4  13      216.85      165.94     15.40 o 
  -3   4  13      449.32      447.18     20.55 o 
  -2   4  13       26.77       22.82      6.35 o 
  -1   4  13      229.19      222.24      8.44 o 
   0   4  13     2315.37     2458.19     42.22 o 
   1   4  13     1444.84     1451.59     33.04 o 
   2   4  13        3.32        2.09      7.17 o 
   3   4  13     1203.71     1198.89     33.40 o 
   4   4  13     1097.03     1040.82     30.95 o 
   5   4  13       79.34       72.80     13.32 o 
   6   4  13      511.57      522.50     46.01 o 
  -7   5  13       22.39       10.74     17.64 o 
  -6   5  13       21.19       46.96      9.54 o 
  -5   5  13       54.52       50.77      9.07 o 
  -4   5  13       30.37       26.09      6.41 o 
  -3   5  13       32.38       38.92      8.01 o 
  -2   5  13      821.15      736.59     22.75 o 
  -1   5  13      392.72      420.50     13.72 o 
   0   5  13      337.81      322.53     10.08 o 
   1   5  13      459.78      478.40     15.85 o 
   2   5  13      491.00      514.19     19.33 o 
   3   5  13      324.05      317.53     17.19 o 
   4   5  13     2081.94     1956.08     49.52 o 
   5   5  13       76.94       68.47     15.06 o 
   6   5  13      265.83      316.40     32.25 o 
  -7   6  13       59.42       64.30     11.81 o 
  -6   6  13       62.57       87.96      8.77 o 
  -5   6  13      113.24       86.07      8.10 o 
  -4   6  13      182.34      205.16      9.80 o 
  -3   6  13        2.43       12.01      8.00 o 
  -2   6  13     1212.52     1131.31     30.90 o 
  -1   6  13      132.24      124.44      7.89 o 
   0   6  13     1009.75     1018.11     22.50 o 
   1   6  13      884.25      882.22     23.03 o 
   2   6  13      135.09      151.36     11.49 o 
   3   6  13      697.95      652.99     23.02 o 
   4   6  13      802.17      830.87     31.49 o 
   5   6  13       89.36       93.16     15.76 o 
   6   6  13      928.98      986.13     75.26 o 
  -7   7  13       72.47       67.19     12.42 o 
  -6   7  13      126.81      147.17     10.12 o 
  -5   7  13       97.77      115.83      9.09 o 
  -4   7  13       85.40       63.25      7.73 o 
  -3   7  13       10.57       14.90      6.49 o 
  -2   7  13     1356.84     1303.20     56.24 o 
  -1   7  13      886.29      913.37     22.64 o 
   0   7  13      626.50      635.10     18.19 o 
   1   7  13      687.80      699.36     23.00 o 
   2   7  13      361.49      402.08     14.97 o 
   3   7  13      107.82      128.12     13.03 o 
   4   7  13      935.63      907.92     49.55 o 
   5   7  13       35.76       32.19     17.01 o 
  -7   8  13        3.06       -2.58     10.97 o 
  -6   8  13       23.13       35.06      8.59 o 
  -5   8  13      207.78      189.52     10.53 o 
  -4   8  13       36.46       40.10      9.97 o 
  -3   8  13      169.37      169.11      9.27 o 
  -2   8  13       45.25       53.96     10.99 o 
  -1   8  13      301.61      261.60     12.84 o 
   0   8  13       63.11       65.09      8.94 o 
   1   8  13      336.18      318.12     13.71 o 
   2   8  13      307.91      318.22     19.14 o 
   3   8  13      280.40      260.55     14.12 o 
   4   8  13      416.58      427.38     22.19 o 
   5   8  13       36.46       29.95     16.36 o 
  -6   9  13       70.82       71.10      9.34 o 
  -5   9  13        0.97       -4.96      7.61 o 
  -4   9  13        1.97        1.05      7.30 o 
  -3   9  13        0.44       -6.41      6.41 o 
  -2   9  13       43.91       53.35     11.60 o 
  -1   9  13       95.22       96.19     10.99 o 
   0   9  13      276.09      291.70     14.19 o 
   1   9  13      258.41      268.34     12.42 o 
   2   9  13        9.77        4.86      9.56 o 
   3   9  13      234.06      241.70     15.58 o 
   4   9  13       96.93      110.22     16.03 o 
   5   9  13       88.86       74.11     16.48 o 
  -6  10  13       51.35       39.03      9.46 o 
  -5  10  13       12.65       12.43      8.28 o 
  -4  10  13       64.92       62.42      8.61 o 
  -3  10  13        5.65        4.75      7.38 o 
  -2  10  13        0.02       -6.49      6.66 o 
  -1  10  13       93.96       98.36     18.58 o 
   0  10  13        6.90       -6.03      8.73 o 
   1  10  13       15.40       25.01     10.69 o 
   2  10  13      446.11      450.26     28.74 o 
   3  10  13        8.78        7.01     10.05 o 
   4  10  13      103.71       87.56     15.90 o 
   5  10  13       44.04       42.19     16.74 o 
  -6  11  13       40.35       40.30     17.01 o 
  -5  11  13        0.02       -1.53     13.65 o 
  -4  11  13        8.90        5.70      7.99 o 
  -3  11  13      137.27      129.61     17.48 o 
  -2  11  13       76.49       69.13      8.81 o 
  -1  11  13        8.56        2.54     12.14 o 
   0  11  13      116.14       93.68     12.02 o 
   1  11  13       15.14        7.62     11.79 o 
   2  11  13      195.18      195.75     13.80 o 
   3  11  13       53.57       52.90     11.69 o 
   4  11  13        1.50        2.91     14.67 o 
  -6  12  13        2.37       -8.16     11.30 o 
  -5  12  13       67.09       80.01     10.67 o 
  -4  12  13       22.73       21.14      8.82 o 
  -3  12  13      198.50      196.70     11.85 o 
  -2  12  13       90.29       80.79      9.20 o 
  -1  12  13       39.53       62.52     16.12 o 
   0  12  13      209.28      231.32     22.21 o 
   1  12  13       18.28        9.93     11.22 o 
   2  12  13      308.10      308.79     21.90 o 
   3  12  13      256.01      233.15     15.34 o 
   4  12  13       12.53       -4.75     14.42 o 
  -5  13  13        9.74       14.72     10.18 o 
  -4  13  13       10.99       17.36     11.00 o 
  -3  13  13       27.33       12.24      8.75 o 
  -2  13  13       14.96        9.33     10.93 o 
  -1  13  13       25.91       27.26     15.27 o 
   0  13  13       95.66      117.63     13.03 o 
   1  13  13        4.21       15.41     11.97 o 
   2  13  13      454.06      492.73     22.73 o 
   3  13  13      109.07       75.61     13.72 o 
   4  13  13      218.58      198.82     15.99 o 
  -5  14  13       42.76       51.24     11.38 o 
  -4  14  13        4.77        3.48     10.07 o 
  -3  14  13       24.80       24.21     10.50 o 
  -2  14  13       86.31       81.47     12.24 o 
  -1  14  13       50.18       40.12     16.07 o 
   0  14  13      620.20      737.57     28.82 o 
   1  14  13       78.49       78.85     24.09 o 
   2  14  13      562.81      654.03     26.81 o 
   3  14  13      291.90      305.54     20.19 o 
  -4  15  13        4.81       -0.59     11.46 o 
  -3  15  13        0.80        1.66     12.71 o 
  -2  15  13      143.84      185.07     17.21 o 
  -1  15  13       19.62       21.60     17.76 o 
   0  15  13       15.78       15.86     17.95 o 
   1  15  13       38.30       47.19     16.04 o 
   2  15  13      377.19      437.39     32.53 o 
   3  15  13       35.74       38.47     16.26 o 
  -4  16  13       56.52       86.44     28.38 o 
  -3  16  13        8.26        5.33     14.14 o 
  -2  16  13      126.12       91.94     21.07 o 
  -1  16  13       30.55       52.04     25.37 o 
   0  16  13       73.66       89.19     34.40 o 
   1  16  13       99.62       91.59     14.45 o 
   2  16  13       17.12        3.51     14.65 o 
  -3  17  13        0.11       20.64     24.94 o 
  -2  17  13      106.98      117.96     44.51 o 
  -1  17  13        1.47       -7.31     23.22 o 
   0  17  13       28.77       56.77     24.94 o 
   1  17  13       96.64       97.22     15.51 o 
  -7   0  14       77.41      153.18     23.15 o 
  -6   0  14      114.65       87.11     19.84 o 
  -5   0  14        1.64        2.85     14.16 o 
  -4   0  14      501.65      403.94     35.69 o 
  -3   0  14     1065.79      957.32     61.93 o 
  -2   0  14      306.83      255.34     18.70 o 
  -1   0  14     2246.14     2226.01     77.21 o 
   0   0  14       37.01       37.64     11.36 o 
   1   0  14      682.34      698.73     25.27 o 
   2   0  14     2612.68     2641.76     88.29 o 
   3   0  14      222.19      195.25     20.33 o 
   4   0  14     1490.14     1444.09     55.78 o 
   5   0  14      583.69      624.99     33.79 o 
   6   0  14      210.80      224.92     42.58 o 
  -7   1  14       18.50       30.32     13.48 o 
  -6   1  14        5.29      -10.94     10.94 o 
  -5   1  14       17.09       30.97     11.00 o 
  -4   1  14      164.75      188.63     13.78 o 
  -3   1  14        1.96       -4.54      8.38 o 
  -2   1  14      186.38      165.90     11.27 o 
  -1   1  14      490.87      480.66     15.25 o 
   0   1  14       15.12       20.34      4.71 o 
   1   1  14      272.82      298.99     13.64 o 
   2   1  14      288.24      336.24     16.24 o 
   3   1  14      777.97      775.96     25.93 o 
   4   1  14       16.54       19.23     10.87 o 
   5   1  14      235.40      243.12     16.85 o 
   6   1  14      142.85      160.20     28.74 o 
  -7   2  14        5.18       15.70     13.56 o 
  -6   2  14       59.70       39.58     12.78 o 
  -5   2  14        9.25        5.00     10.15 o 
  -4   2  14      113.98       90.19     16.45 o 
  -3   2  14     1395.78     1278.14     47.36 o 
  -2   2  14        5.76       -3.76      6.23 o 
  -1   2  14     1242.32     1284.88     29.87 o 
   0   2  14       70.47       66.10      5.39 o 
   1   2  14      857.56      862.62     22.88 o 
   2   2  14     2024.07     2085.61     51.25 o 
   3   2  14        8.74        3.73     10.31 o 
   4   2  14     1044.17     1037.18     37.02 o 
   5   2  14      623.46      655.19     25.56 o 
  -7   3  14       89.07      116.97     15.72 o 
  -6   3  14        8.81       40.65     19.06 o 
  -5   3  14       29.10       36.33     11.97 o 
  -4   3  14      320.46      295.83     30.21 o 
  -3   3  14      306.42      295.18     15.18 o 
  -2   3  14       46.05       40.99      7.18 o 
  -1   3  14        3.08       -6.35      6.35 o 
   0   3  14      340.85      367.77     10.78 o 
   1   3  14        2.17        2.01      7.37 o 
   2   3  14       15.73       22.74      9.91 o 
   3   3  14      146.15      131.44     12.54 o 
   4   3  14       20.82        6.10     11.40 o 
   5   3  14      142.74      138.53     15.31 o 
  -7   4  14       54.61       56.97     10.31 o 
  -6   4  14      137.23      154.67     11.29 o 
  -5   4  14        0.12       -1.67     13.77 o 
  -4   4  14       68.93       68.02     10.58 o 
  -3   4  14      477.14      465.29     20.38 o 
  -2   4  14       25.43       20.13      6.77 o 
  -1   4  14     1036.96     1018.12     25.19 o 
   0   4  14        9.49       13.34      5.34 o 
   1   4  14      109.68      102.95     14.64 o 
   2   4  14      670.78      664.47     19.67 o 
   3   4  14      124.80      135.67     12.77 o 
   4   4  14       56.17       42.07     15.08 o 
   5   4  14      117.83      103.19     16.58 o 
  -7   5  14        2.86       -7.71      7.71 o 
  -6   5  14        0.59        3.49      7.64 o 
  -5   5  14       47.61       54.51      7.74 o 
  -4   5  14       46.02       45.86      9.20 o 
  -3   5  14       40.87       24.57      8.86 o 
  -2   5  14      729.89      724.32     20.30 o 
  -1   5  14      609.44      591.72     17.34 o 
   0   5  14      156.37      174.24      9.84 o 
   1   5  14       91.77       96.98      9.26 o 
   2   5  14        3.87        7.34      8.16 o 
   3   5  14        2.85        1.38     10.41 o 
   4   5  14        2.90      -10.94     10.94 o 
   5   5  14       10.04      -12.69     14.52 o 
  -7   6  14       10.25        8.12     10.45 o 
  -6   6  14        5.05       11.10      7.95 o 
  -5   6  14        0.08        5.70      7.92 o 
  -4   6  14        0.19       -3.73      8.32 o 
  -3   6  14      150.47      150.01     12.35 o 
  -2   6  14       87.72       96.61     10.01 o 
  -1   6  14      144.89      158.98     11.68 o 
   0   6  14        3.75        2.83      6.71 o 
   1   6  14        1.56        4.47      7.69 o 
   2   6  14        2.06       -4.78     10.07 o 
   3   6  14        9.34       -7.63     10.75 o 
   4   6  14       55.18       50.21     13.62 o 
   5   6  14       57.52       39.09     15.73 o 
  -7   7  14        2.99       19.34     19.12 o 
  -6   7  14       33.25       40.30      8.85 o 
  -5   7  14       23.97       34.23      8.22 o 
  -4   7  14        8.24       16.31      7.40 o 
  -3   7  14       87.45       64.24      9.92 o 
  -2   7  14       49.10       47.32     11.17 o 
  -1   7  14       46.94       43.05      8.98 o 
   0   7  14      366.97      411.33     24.71 o 
   1   7  14      137.91      147.23     11.88 o 
   2   7  14      393.70      372.50     14.90 o 
   3   7  14      444.55      473.64     36.36 o 
   4   7  14       10.36       19.27     14.15 o 
   5   7  14      179.85      227.73     60.06 o 
  -6   8  14       21.89       16.65      8.83 o 
  -5   8  14       14.66        8.49      7.90 o 
  -4   8  14        0.53       -3.59      7.10 o 
  -3   8  14      147.01      142.58     11.89 o 
  -2   8  14        5.37       13.39      8.57 o 
  -1   8  14     1043.00     1050.70     30.16 o 
   0   8  14       74.72       58.65     10.05 o 
   1   8  14       44.41       30.96      8.85 o 
   2   8  14      626.54      686.74     23.90 o 
   3   8  14       12.06        7.50     12.64 o 
   4   8  14      531.86      497.98     29.39 o 
   5   8  14      208.27      230.59     31.85 o 
  -6   9  14       15.95       14.41      8.79 o 
  -5   9  14       12.73       27.74      8.57 o 
  -4   9  14       10.08        8.09      7.73 o 
  -3   9  14       50.04       42.51      9.34 o 
  -2   9  14        6.26        3.11      8.90 o 
  -1   9  14        1.75       -5.49     16.65 o 
   0   9  14      412.13      433.86     17.78 o 
   1   9  14       43.58       49.91     17.23 o 
   2   9  14      214.82      204.36     13.71 o 
   3   9  14      271.83      322.35     16.01 o 
   4   9  14        3.32       -1.54     13.86 o 
   5   9  14       99.24      113.97     37.85 o 
  -6  10  14       37.57       62.40     10.74 o 
  -5  10  14        0.45        0.41      8.36 o 
  -4  10  14      195.30      199.52     17.67 o 
  -3  10  14       58.98       63.63      9.38 o 
  -2  10  14      121.30      109.76     11.37 o 
  -1  10  14      232.53      227.29     17.67 o 
   0  10  14      129.11      145.44     12.10 o 
   1  10  14      243.15      252.01     16.25 o 
   2  10  14      786.40      791.16     28.43 o 
   3  10  14       51.77       57.92     11.89 o 
   4  10  14     1147.64     1055.43     38.08 o 
  -6  11  14        0.27       -3.99     13.00 o 
  -5  11  14       63.62       78.53     10.76 o 
  -4  11  14        8.44        4.99      8.65 o 
  -3  11  14       10.59        4.66      8.01 o 
  -2  11  14        0.99       -9.11      9.11 o 
  -1  11  14       73.47       73.39     15.03 o 
   0  11  14      148.67      170.34     14.40 o 
   1  11  14      115.18      105.21     13.15 o 
   2  11  14      219.36      246.01     18.16 o 
   3  11  14      300.83      318.08     20.13 o 
   4  11  14       24.50       21.87     15.18 o 
  -5  12  14        0.93        3.72     10.01 o 
  -4  12  14        3.36       14.26     11.10 o 
  -3  12  14      231.69      218.33     19.73 o 
  -2  12  14       44.35       31.62     14.04 o 
  -1  12  14      829.78      875.15     41.41 o 
   0  12  14      201.42      161.80     13.97 o 
   1  12  14      105.06      129.39     14.23 o 
   2  12  14      271.63      270.09     17.89 o 
   3  12  14       62.98       60.41     12.95 o 
   4  12  14      231.37      240.10     28.72 o 
  -5  13  14       12.68       15.09     10.52 o 
  -4  13  14       50.78       66.24     10.59 o 
  -3  13  14        4.96       14.59      9.21 o 
  -2  13  14      115.32      133.55     14.09 o 
  -1  13  14      134.40      145.36     20.24 o 
   0  13  14      102.73      113.02     29.03 o 
   1  13  14       83.15       93.41     18.37 o 
   2  13  14        1.46        6.99     12.14 o 
   3  13  14       17.44       14.64     14.61 o 
  -4  14  14       41.01       50.51     11.28 o 
  -3  14  14      149.13      125.63     16.22 o 
  -2  14  14       13.16       17.83     12.12 o 
  -1  14  14       92.61      129.68     20.45 o 
   0  14  14       15.57       43.89     18.85 o 
   1  14  14      145.83      177.51     16.02 o 
   2  14  14      206.75      206.86     33.05 o 
   3  14  14       42.81       38.03     15.05 o 
  -4  15  14       59.39       70.73     21.93 o 
  -3  15  14       11.28        9.70     14.54 o 
  -2  15  14       94.99       84.76     17.42 o 
  -1  15  14       86.83      109.36     19.96 o 
   0  15  14       64.93       71.67     20.86 o 
   1  15  14      139.90      156.55     17.04 o 
   2  15  14       13.57       12.28     14.95 o 
  -3  16  14      125.56      169.64     18.55 o 
  -2  16  14       30.31       31.88     15.19 o 
  -1  16  14        4.91        9.46     23.22 o 
   0  16  14       42.88       24.89     21.08 o 
   1  16  14        1.40        5.39     13.59 o 
  -1  17  14       86.73       71.39     29.67 o 
  -7   1  15        1.62      -13.07     13.07 o 
  -6   1  15       23.21       19.37     12.41 o 
  -5   1  15        2.08       11.32     10.93 o 
  -4   1  15       31.72       20.79     10.69 o 
  -3   1  15      143.81      153.90     12.26 o 
  -2   1  15      120.91      134.48     11.38 o 
  -1   1  15      402.32      410.10     17.74 o 
   0   1  15        3.97       -0.82      4.94 o 
   1   1  15      122.36      155.71     20.52 o 
   2   1  15      117.60       97.58     11.74 o 
   3   1  15        4.30       11.07     11.70 o 
   4   1  15       12.98      -11.36     11.36 o 
   5   1  15       37.16       16.83     15.21 o 
  -7   2  15        0.02       20.71     14.33 o 
  -6   2  15       69.51       71.89     13.68 o 
  -5   2  15        1.06        0.48     11.04 o 
  -4   2  15        2.30        1.01      9.57 o 
  -3   2  15      468.92      427.10     18.43 o 
  -2   2  15        6.88        1.56      7.15 o 
  -1   2  15       52.82       54.28      7.75 o 
   0   2  15       14.37       29.19      5.97 o 
   1   2  15      282.28      323.37     13.69 o 
   2   2  15      102.98       93.78     11.70 o 
   3   2  15      620.95      641.06     23.95 o 
   4   2  15       16.89        1.81     12.16 o 
   5   2  15      287.72      332.26     19.98 o 
  -7   3  15       36.00       76.00     15.55 o 
  -6   3  15       15.48       46.67     12.65 o 
  -5   3  15       10.05        4.86     11.02 o 
  -4   3  15        0.66        6.32     10.00 o 
  -3   3  15       47.63       52.44     10.62 o 
  -2   3  15      121.06      125.33     18.98 o 
  -1   3  15      173.08      151.21      9.72 o 
   0   3  15        0.64        2.44      7.19 o 
   1   3  15       59.56       64.36     12.74 o 
   2   3  15       85.66       92.45     11.88 o 
   3   3  15       16.66       15.94     11.50 o 
   4   3  15      287.20      306.04     17.55 o 
   5   3  15      137.60      139.05     16.16 o 
  -7   4  15       81.43       98.97     15.79 o 
  -6   4  15       63.00       60.55     13.03 o 
  -5   4  15        4.45       -7.95     10.92 o 
  -4   4  15       20.10        7.15      7.81 o 
  -3   4  15      510.97      481.00     18.34 o 
  -2   4  15      266.07      246.36     12.38 o 
  -1   4  15      253.51      229.16     11.25 o 
   0   4  15      641.29      675.62     22.54 o 
   1   4  15      503.77      541.57     18.20 o 
   2   4  15      984.14      950.27     39.23 o 
   3   4  15     2188.73     2179.36     75.92 o 
   4   4  15       47.32       56.28     12.89 o 
   5   4  15      814.43      810.99     33.67 o 
  -6   5  15        1.64        1.82     10.50 o 
  -5   5  15       16.53       22.06      8.96 o 
  -4   5  15       64.48       95.71     14.39 o 
  -3   5  15        1.92       -5.16      7.48 o 
  -2   5  15      199.80      183.69     14.54 o 
  -1   5  15        5.31        4.01      6.86 o 
   0   5  15        8.32        6.67      8.89 o 
   1   5  15      118.38      170.78     20.60 o 
   2   5  15      214.87      202.28     23.09 o 
   3   5  15        1.23       -6.97     11.57 o 
   4   5  15      145.27      154.10     29.06 o 
   5   5  15       75.49       84.13     16.77 o 
  -6   6  15      110.60      117.41     10.58 o 
  -5   6  15      160.12      152.61     12.69 o 
  -4   6  15        2.65        8.11     11.72 o 
  -3   6  15      924.26      826.74     56.11 o 
  -2   6  15      387.73      378.79     14.41 o 
  -1   6  15      254.75      293.30     12.49 o 
   0   6  15      249.04      291.47     16.51 o 
   1   6  15      679.73      737.66     21.92 o 
   2   6  15      453.30      456.42     16.83 o 
   3   6  15     1983.68     1971.12     50.38 o 
   4   6  15       45.08       83.81     16.02 o 
   5   6  15      764.23      681.64     61.93 o 
  -6   7  15       29.50       54.62      9.45 o 
  -5   7  15       40.64       51.10      8.99 o 
  -4   7  15       41.14       67.16     10.86 o 
  -3   7  15       24.28       20.35      9.15 o 
  -2   7  15       56.88       51.99      9.55 o 
  -1   7  15       29.26       22.89      7.94 o 
   0   7  15        3.18       -8.72      8.72 o 
   1   7  15       63.04       66.82     10.96 o 
   2   7  15        7.56        5.93      9.33 o 
   3   7  15       11.41       18.25     13.30 o 
   4   7  15       50.46       34.45     15.62 o 
  -6   8  15       52.26       47.28      9.86 o 
  -5   8  15        0.58        5.19      8.29 o 
  -4   8  15       50.95       47.19     11.79 o 
  -3   8  15      397.20      354.28     16.99 o 
  -2   8  15      138.73      136.11     11.49 o 
  -1   8  15       76.00      102.54     13.40 o 
   0   8  15      251.56      285.74     14.97 o 
   1   8  15      306.71      325.74     24.52 o 
   2   8  15      280.17      288.37     15.75 o 
   3   8  15     1290.31     1305.56     42.50 o 
   4   8  15        4.49      -14.23     14.23 o 
  -6   9  15        0.04       -2.94     11.22 o 
  -5   9  15       15.91       19.58      8.98 o 
  -4   9  15      141.05      132.22     10.28 o 
  -3   9  15        4.75       11.43     11.86 o 
  -2   9  15        3.08       -4.30      9.19 o 
  -1   9  15        0.31        3.13     13.03 o 
   0   9  15      327.83      320.59     16.00 o 
   1   9  15      106.78      126.20     13.41 o 
   2   9  15       41.67       29.68     11.98 o 
   3   9  15        0.02      -12.32     12.32 o 
   4   9  15       66.71       43.01     16.32 o 
  -5  10  15       13.76       18.68      9.07 o 
  -4  10  15       10.32       14.98      8.68 o 
  -3  10  15      182.71      174.55     13.85 o 
  -2  10  15        1.95       -9.82      9.82 o 
  -1  10  15       18.03       21.21     14.91 o 
   0  10  15       10.28        7.24     13.36 o 
   1  10  15       42.90       45.40     12.13 o 
   2  10  15       53.89       62.49     13.84 o 
   3  10  15       93.42       97.08     16.75 o 
   4  10  15        0.22      -15.63     21.31 o 
  -5  11  15        4.80       10.88      9.43 o 
  -4  11  15        6.18       -1.50      8.55 o 
  -3  11  15        0.91       13.29     12.66 o 
  -2  11  15        5.78        2.00     13.60 o 
  -1  11  15      651.33      645.25     44.51 o 
   0  11  15       30.22       41.17     23.01 o 
   1  11  15        9.19       -0.67     17.19 o 
   2  11  15       27.82       23.61     13.49 o 
   3  11  15        0.57        3.09     15.08 o 
  -5  12  15       91.67       88.09     15.41 o 
  -4  12  15       49.17       61.44     16.73 o 
  -3  12  15        1.02       -5.25      8.56 o 
  -2  12  15       13.50       31.39     20.00 o 
  -1  12  15       64.75       59.00     16.85 o 
   0  12  15        4.26       26.82     16.59 o 
   1  12  15        0.79        4.38     12.10 o 
   2  12  15        2.70        6.90     13.44 o 
   3  12  15       21.66       10.88     14.32 o 
  -4  13  15       20.72       16.02     10.26 o 
  -3  13  15       16.68        9.13     11.82 o 
  -2  13  15        0.68        0.09     18.38 o 
  -1  13  15      187.39      225.21     23.15 o 
   0  13  15      105.84      123.20     21.80 o 
   1  13  15      354.82      341.04     20.16 o 
   2  13  15      498.10      573.39     25.76 o 
  -4  14  15        2.09        0.00     22.36 o 
  -3  14  15        2.71       -5.26     14.14 o 
  -2  14  15        5.78       -1.39     18.27 o 
  -1  14  15       34.60       49.32     19.09 o 
   0  14  15      176.08      215.28     24.64 o 
   1  14  15       28.04       31.13     20.01 o 
   2  14  15       26.38       41.09     24.89 o 
  -3  15  15       10.69       35.31     15.80 o 
  -2  15  15       17.83      -13.76     23.22 o 
  -1  15  15       13.69       -3.05     17.96 o 
   0  15  15        1.35       13.13     23.65 o 
   1  15  15        8.55       30.64     22.22 o 
  -1  16  15      130.80      137.19     32.68 o 
  -6   0  16        0.16      -19.21     19.21 o 
  -5   0  16       24.59       32.13     18.44 o 
  -4   0  16      339.80      321.44     27.09 o 
  -3   0  16      439.88      365.16     25.06 o 
  -2   0  16      645.56      565.91     35.91 o 
  -1   0  16       15.60        9.48     17.34 o 
   0   0  16      170.13      169.67     18.09 o 
   1   0  16     1292.61     1325.48     52.69 o 
   2   0  16      156.63      233.81     25.37 o 
   3   0  16      665.85      707.37     37.80 o 
   4   0  16     1020.97      957.38     44.91 o 
   5   0  16       11.77       28.81     35.69 o 
  -6   1  16        7.57        4.50     13.52 o 
  -5   1  16        0.60      -10.55     11.33 o 
  -4   1  16      116.02      132.78     13.27 o 
  -3   1  16       56.04       85.55     11.67 o 
  -2   1  16      160.09      145.76     10.03 o 
  -1   1  16       84.10       80.00      7.46 o 
   0   1  16      117.19      111.70     11.68 o 
   1   1  16      539.07      581.77     22.79 o 
   2   1  16       14.97        6.04     11.13 o 
   3   1  16      652.73      697.20     26.07 o 
   4   1  16      119.49      118.63     15.32 o 
   5   1  16      273.80      212.83     30.86 o 
  -6   2  16       56.27       89.47     14.66 o 
  -5   2  16        4.42        8.39     11.36 o 
  -4   2  16      203.21      129.21     14.04 o 
  -3   2  16      106.68      109.34     12.30 o 
  -2   2  16      346.87      336.45     28.83 o 
  -1   2  16      352.11      362.19     14.28 o 
   0   2  16        0.15       -8.89      8.89 o 
   1   2  16     1130.76     1166.99     34.64 o 
   2   2  16      121.27      159.96     14.56 o 
   3   2  16      485.20      512.91     22.15 o 
   4   2  16      448.02      477.87     21.95 o 
  -6   3  16        0.01       -1.41     13.00 o 
  -5   3  16        2.05        9.68     12.23 o 
  -4   3  16      103.35       92.20     12.31 o 
  -3   3  16       94.06       94.61      9.35 o 
  -2   3  16      127.70      137.12     11.56 o 
  -1   3  16       21.80       17.95      7.98 o 
   0   3  16      112.51      104.66     14.69 o 
   1   3  16      581.91      582.89     19.52 o 
   2   3  16      134.81      157.57     14.28 o 
   3   3  16      146.57      173.74     15.63 o 
   4   3  16       85.18       79.11     14.92 o 
  -6   4  16        6.23        3.15     15.39 o 
  -5   4  16       35.07       37.19      9.42 o 
  -4   4  16      110.93      112.05     10.16 o 
  -3   4  16       72.77       64.12      8.91 o 
  -2   4  16      489.12      461.63     16.55 o 
  -1   4  16       85.88       99.43      9.12 o 
   0   4  16      160.64      164.46     15.82 o 
   1   4  16      251.17      289.17     22.04 o 
   2   4  16        1.43        4.00     11.49 o 
   3   4  16      328.36      347.05     18.91 o 
   4   4  16      175.07      180.29     16.38 o 
  -6   5  16        5.75       11.75      9.93 o 
  -5   5  16       46.09       63.99     10.45 o 
  -4   5  16       27.03       23.24      9.36 o 
  -3   5  16      107.01      126.89     10.66 o 
  -2   5  16       16.13       14.35      7.86 o 
  -1   5  16      628.63      644.63     19.43 o 
   0   5  16        5.13       -4.38      9.09 o 
   1   5  16        2.76       -4.45     10.92 o 
   2   5  16       41.33       36.82     11.90 o 
   3   5  16        0.20      -12.79     12.79 o 
   4   5  16        0.38        5.42     15.05 o 
  -6   6  16        4.55       -8.16     10.00 o 
  -5   6  16        0.78       -3.18      8.94 o 
  -4   6  16       16.03        9.89      9.15 o 
  -3   6  16        9.23       28.18      8.79 o 
  -2   6  16        9.31        2.92      7.81 o 
  -1   6  16       40.88       42.72     10.92 o 
   0   6  16        3.91      -12.51     12.51 o 
   1   6  16       13.97       19.99     10.59 o 
   2   6  16       54.52       82.43     13.05 o 
   3   6  16        0.05        1.86     14.82 o 
   4   6  16       89.38      109.55     17.98 o 
  -6   7  16       27.75       18.80     31.25 o 
  -5   7  16        5.25        1.71     11.20 o 
  -4   7  16        1.62       -9.99      9.99 o 
  -3   7  16       64.86       41.91      9.31 o 
  -2   7  16       33.44       26.74      8.38 o 
  -1   7  16       32.18       34.15     10.25 o 
   0   7  16       13.86        6.07     13.36 o 
   1   7  16       30.88       33.99     11.38 o 
   2   7  16       90.12       81.66     14.87 o 
   3   7  16      147.57      133.83     18.13 o 
   4   7  16        7.04        1.05     15.87 o 
  -5   8  16       30.68       28.32     12.28 o 
  -4   8  16       38.90       41.30     11.73 o 
  -3   8  16        1.72       18.07      9.94 o 
  -2   8  16       31.23       22.55      8.78 o 
  -1   8  16      218.95      227.68     32.50 o 
   0   8  16        0.62        1.56     12.97 o 
   1   8  16      359.50      392.52     18.47 o 
   2   8  16      366.84      382.73     21.16 o 
   3   8  16       96.84      113.28     16.65 o 
   4   8  16      299.58      315.03     30.17 o 
  -5   9  16        2.51       13.97     15.21 o 
  -4   9  16      152.23      188.12     14.43 o 
  -3   9  16       24.76       25.91     14.03 o 
  -2   9  16      118.80      132.15     13.69 o 
  -1   9  16       60.42       46.80     15.49 o 
   0   9  16        9.48       40.30     27.24 o 
   1   9  16       25.22       23.06     12.10 o 
   2   9  16       55.23       59.44     14.57 o 
   3   9  16      207.75      236.63     19.83 o 
  -5  10  16       28.57       18.17      9.72 o 
  -4  10  16       32.84       23.48     11.27 o 
  -3  10  16       51.31       44.98     11.39 o 
  -2  10  16       58.30       68.23     16.31 o 
  -1  10  16        3.12        3.04     14.66 o 
   0  10  16       13.38        8.02     29.67 o 
   1  10  16      363.81      428.77     22.07 o 
   2  10  16      412.37      387.24     21.79 o 
   3  10  16      223.06      259.35     24.82 o 
  -4  11  16        0.75       12.15     14.71 o 
  -3  11  16        4.02       26.27     11.55 o 
  -2  11  16      100.95      105.82     19.76 o 
  -1  11  16        1.74      -12.36     17.25 o 
   0  11  16       81.18       81.12     18.36 o 
   1  11  16      115.93       94.60     15.01 o 
   2  11  16       14.27       -2.30     13.96 o 
   3  11  16      181.05      121.81     21.15 o 
  -4  12  16       33.12       19.96      9.97 o 
  -3  12  16       26.84       59.92     17.13 o 
  -2  12  16      279.98      276.91     26.01 o 
  -1  12  16       19.26      -10.79     22.79 o 
   0  12  16        9.07        4.93     17.76 o 
   1  12  16      179.59      229.42     31.58 o 
   2  12  16       30.36       36.61     14.79 o 
  -3  13  16       46.72       68.57     20.30 o 
  -2  13  16       37.11       27.49     19.14 o 
  -1  13  16       79.43       56.59     24.08 o 
   0  13  16        0.52       -7.59     19.83 o 
   1  13  16       87.71       87.49     15.07 o 
  -2  14  16      328.36      399.09     45.59 o 
  -1  14  16       15.08       33.14     19.73 o 
   0  14  16       43.26       45.50     21.32 o 
   1  14  16      105.34       90.19     29.89 o 
  -6   1  17       24.23       35.34     14.82 o 
  -5   1  17       19.14       23.60     13.20 o 
  -4   1  17       35.06       32.06     13.04 o 
  -3   1  17       48.35       49.02     11.35 o 
  -2   1  17       24.09       11.21      8.22 o 
  -1   1  17      308.62      367.94     12.87 o 
   0   1  17       47.09       52.16     15.37 o 
   1   1  17       35.46       34.44     11.96 o 
   2   1  17       26.99       46.10     23.05 o 
   3   1  17        3.00       20.56     13.39 o 
   4   1  17       47.75       44.85     14.28 o 
  -6   2  17       23.87       38.22     14.76 o 
  -5   2  17       15.64       18.41     13.14 o 
  -4   2  17        6.79        6.49     11.25 o 
  -3   2  17        3.63       -8.27      8.27 o 
  -2   2  17       88.74      117.95     10.21 o 
  -1   2  17      100.05      108.40      8.72 o 
   0   2  17      135.75      162.27     21.22 o 
   1   2  17       51.26       15.44     14.27 o 
   2   2  17       91.99      106.29     14.79 o 
   3   2  17       56.31       39.64     13.60 o 
   4   2  17        2.86      -13.36     13.36 o 
  -6   3  17       55.06       45.95     15.10 o 
  -5   3  17       10.89       12.95     12.54 o 
  -4   3  17       81.79       51.19      9.69 o 
  -3   3  17        1.03       -7.62     10.98 o 
  -2   3  17        3.24       -8.05      8.05 o 
  -1   3  17        8.86        9.59      8.61 o 
   0   3  17        7.79       -5.84     12.98 o 
   1   3  17      357.90      362.04     30.70 o 
   2   3  17      503.35      543.83     22.70 o 
   3   3  17       14.17       17.12     13.44 o 
   4   3  17      495.08      577.50     34.06 o 
  -6   4  17       60.95       44.33     14.33 o 
  -5   4  17        8.27       17.52     12.44 o 
  -4   4  17       61.92       72.41     10.46 o 
  -3   4  17       11.23        5.80      8.79 o 
  -2   4  17       40.70       35.25      9.01 o 
  -1   4  17       44.02       54.09     12.63 o 
   0   4  17       27.71       31.49     14.59 o 
   1   4  17       87.75       75.88     15.93 o 
   2   4  17      611.19      691.19     29.05 o 
   3   4  17       70.95       75.80     19.37 o 
   4   4  17       54.18       19.75     26.55 o 
  -6   5  17       12.60       28.00     17.69 o 
  -5   5  17       23.63       35.27     11.31 o 
  -4   5  17      153.95      132.89     11.44 o 
  -3   5  17      158.46      166.02     11.71 o 
  -2   5  17        1.71        2.93      8.60 o 
  -1   5  17      351.34      360.70     22.16 o 
   0   5  17      311.98      314.84     21.58 o 
   1   5  17      316.06      346.85     17.53 o 
   2   5  17      815.07      919.66     30.61 o 
   3   5  17        3.44      -15.04     15.04 o 
   4   5  17      456.48      525.39     34.71 o 
  -5   6  17        1.08        7.28     10.20 o 
  -4   6  17      248.49      234.40     13.80 o 
  -3   6  17        0.52       -5.17      8.71 o 
  -2   6  17       68.20       80.24      9.72 o 
  -1   6  17      462.59      498.23     32.49 o 
   0   6  17      280.42      274.10     22.37 o 
   1   6  17       16.95       15.19     11.36 o 
   2   6  17      596.67      718.44     31.25 o 
   3   6  17       81.15       60.31     16.13 o 
  -5   7  17       37.09       31.00     11.42 o 
  -4   7  17       75.85       61.34     10.60 o 
  -3   7  17       71.53       82.30     10.48 o 
  -2   7  17        0.49        6.44      8.39 o 
  -1   7  17       52.27       37.64     15.88 o 
   0   7  17       26.35       22.99     23.06 o 
   1   7  17       47.41       59.54     12.24 o 
   2   7  17      362.95      421.54     28.32 o 
   3   7  17       11.03       13.12     14.74 o 
  -5   8  17       18.98       34.24     12.19 o 
  -4   8  17      154.03      167.78     17.12 o 
  -3   8  17       26.67       18.11      9.65 o 
  -2   8  17       94.05       93.63     13.37 o 
  -1   8  17        6.34       14.29     13.96 o 
   0   8  17       51.37       41.15     15.80 o 
   1   8  17       23.34        3.75     14.57 o 
   2   8  17      234.45      235.60     23.62 o 
   3   8  17        2.24       14.12     14.91 o 
  -5   9  17        8.12       26.66     23.22 o 
  -4   9  17       58.11       51.11     11.93 o 
  -3   9  17      309.79      344.16     18.41 o 
  -2   9  17        0.10       10.76     11.39 o 
  -1   9  17      178.26      154.76     18.31 o 
   0   9  17       22.62       17.26     16.15 o 
   1   9  17      127.00      130.15     21.35 o 
   2   9  17      280.75      265.82     49.03 o 
   3   9  17       18.22        9.59     20.11 o 
  -4  10  17       65.59       47.96     15.33 o 
  -3  10  17       14.23       11.64     12.41 o 
  -2  10  17      209.10      217.05     20.28 o 
  -1  10  17       29.94       38.90     19.73 o 
   0  10  17        5.78       39.71     18.93 o 
   1  10  17       64.74       69.30     13.99 o 
   2  10  17        0.78       -8.01     29.24 o 
  -4  11  17       12.61        9.89     12.81 o 
  -3  11  17       19.88       12.39     28.36 o 
  -2  11  17        9.42        9.74     32.40 o 
  -1  11  17        6.65      -11.10     25.16 o 
   0  11  17        2.08        7.39     18.49 o 
   1  11  17      157.88      207.48     25.14 o 
   2  11  17        0.37       -1.55     14.00 o 
  -3  12  17       47.79       52.22     21.48 o 
  -2  12  17       18.29        8.80     18.95 o 
  -1  12  17       22.87       21.12     17.74 o 
   0  12  17        4.25       -4.00     23.65 o 
   1  12  17       86.47       69.74     26.23 o 
  -2  13  17       47.96       38.71     19.32 o 
  -1  13  17        0.86      -18.78     18.78 o 
   0  13  17       34.06       24.33     22.26 o 
  -5   0  18        0.75        6.31     18.92 o 
  -4   0  18       63.46      109.33     20.82 o 
  -3   0  18      117.65      165.67     21.23 o 
  -2   0  18        1.12      -10.19     10.19 o 
  -1   0  18      177.83      226.73     22.57 o 
   0   0  18        3.89       19.78     31.39 o 
   1   0  18       22.45        6.45     30.53 o 
   2   0  18        2.58       -4.40     17.95 o 
   3   0  18        2.37      -18.12     18.48 o 
  -5   1  18       63.98       43.43     14.52 o 
  -4   1  18        1.80       -1.24     12.26 o 
  -3   1  18      121.21      110.00     14.23 o 
  -2   1  18      553.18      564.45     28.79 o 
  -1   1  18       96.10       89.36     10.43 o 
   0   1  18      461.13      466.66     63.43 o 
   1   1  18       78.73      125.15     25.84 o 
   2   1  18      931.54     1055.63     34.28 o 
   3   1  18      554.39      627.25     38.67 o 
  -5   2  18        7.11        2.48     13.15 o 
  -4   2  18       38.10       45.74     10.55 o 
  -3   2  18        9.05        6.65      9.33 o 
  -2   2  18       23.92       29.16      8.93 o 
  -1   2  18        4.70        5.88      8.88 o 
   0   2  18        9.54       -0.92     13.95 o 
   1   2  18        3.99      -19.33     23.86 o 
   2   2  18       69.27       59.89     15.48 o 
   3   2  18       15.17       26.29     14.18 o 
  -5   3  18        0.22       -6.82     10.32 o 
  -4   3  18        0.46        1.88      9.32 o 
  -3   3  18       66.06       61.10     14.85 o 
  -2   3  18      160.15      167.91     13.26 o 
  -1   3  18        2.22        5.24      8.75 o 
   0   3  18      281.86      334.41     41.92 o 
   1   3  18      212.18      232.67     29.90 o 
   2   3  18      415.06      467.75     22.39 o 
   3   3  18      469.77      466.76     41.03 o 
  -5   4  18       13.13       -1.58     10.12 o 
  -4   4  18       68.58       98.12     11.46 o 
  -3   4  18       55.02       49.51     10.52 o 
  -2   4  18        7.20        6.07      9.03 o 
  -1   4  18       96.62       70.21     16.96 o 
   0   4  18      271.76      319.25     22.34 o 
   1   4  18       11.64      -14.81     58.49 o 
   2   4  18       43.23       43.59     17.04 o 
   3   4  18        0.28      -11.64     14.40 o 
  -5   5  18       12.36       10.98     10.37 o 
  -4   5  18       67.50       90.77     11.45 o 
  -3   5  18       26.94       22.94      9.62 o 
  -2   5  18       67.34       66.89     11.68 o 
  -1   5  18       30.81       44.90     16.22 o 
   0   5  18        3.61       -8.33     15.14 o 
   1   5  18       12.04       -0.22     24.33 o 
   2   5  18       28.13       23.04     16.58 o 
   3   5  18        1.39       -4.49     15.79 o 
  -5   6  18        9.87        4.66     11.04 o 
  -4   6  18       50.50       34.37     10.47 o 
  -3   6  18        1.17        1.65     10.10 o 
  -2   6  18       13.81        6.96     11.77 o 
  -1   6  18        0.71       -4.96     17.69 o 
   0   6  18        0.00      -10.53     15.37 o 
   1   6  18      108.50      141.89     27.95 o 
   2   6  18       26.26       20.48     16.25 o 
   3   6  18        0.17        5.08     16.26 o 
  -4   7  18       13.03        6.54     10.48 o 
  -3   7  18       12.80       16.75      9.95 o 
  -2   7  18        2.64       22.30     12.19 o 
  -1   7  18        1.28        5.51     15.70 o 
   0   7  18       71.13       91.88     27.64 o 
   1   7  18       24.09       22.95     16.21 o 
   2   7  18       26.71       49.36     24.30 o 
  -4   8  18        1.19       10.95     10.50 o 
  -3   8  18        2.89       12.44     10.19 o 
  -2   8  18        0.37       -9.37     11.49 o 
  -1   8  18        0.69       -7.52     18.50 o 
   0   8  18        2.95       -3.27     15.53 o 
   1   8  18      286.99      328.46     27.44 o 
   2   8  18       62.41       81.47     44.08 o 
  -4   9  18        4.49        5.77     10.79 o 
  -3   9  18      161.80      162.35     12.89 o 
  -2   9  18       51.94       68.68     17.86 o 
  -1   9  18       22.73       18.12     17.12 o 
   0   9  18      195.79      215.22     24.15 o 
   1   9  18       27.31       33.75     19.64 o 
   2   9  18      109.82      133.11     23.87 o 
  -3  10  18       52.49       72.07     13.80 o 
  -2  10  18        1.20       14.25     16.98 o 
  -1  10  18        0.52      -12.21     17.64 o 
   0  10  18       28.85        0.34     18.61 o 
   1  10  18        5.83      -19.57     19.57 o 
  -2  11  18        6.27        7.28     20.71 o 
  -1  11  18       21.91       -0.29     19.96 o 
   0  11  18      198.47      231.80     26.01 o 
  -5   1  19        0.61       -5.23     16.82 o 
  -4   1  19        2.73        5.73     10.48 o 
  -3   1  19        0.45       -9.09      9.28 o 
  -2   1  19      103.45      108.92      9.90 o 
  -1   1  19       10.09       31.10     12.47 o 
   0   1  19      114.70       94.25     28.77 o 
   1   1  19      162.62      187.22     29.15 o 
   2   1  19        2.42       20.18     17.08 o 
  -4   2  19        7.33       11.65     11.83 o 
  -3   2  19        4.81        0.11      9.58 o 
  -2   2  19        6.61        2.80      9.25 o 
  -1   2  19       74.28       83.68     18.37 o 
   0   2  19       11.94      -23.42     26.10 o 
   1   2  19       10.71        4.43     23.36 o 
   2   2  19       32.40       25.40     16.52 o 
  -4   3  19       50.33       49.24     11.28 o 
  -3   3  19       30.10       39.29     11.12 o 
  -2   3  19      118.23      114.49     11.61 o 
  -1   3  19        1.68       -4.01     21.42 o 
   0   3  19        6.35       -0.46     25.36 o 
   1   3  19      167.84      219.56     32.84 o 
   2   3  19        1.75       -9.46     17.54 o 
  -4   4  19       43.91       61.57     11.66 o 
  -3   4  19       49.85       89.16     14.64 o 
  -2   4  19       12.93        8.02     12.50 o 
  -1   4  19        9.06        6.50     15.62 o 
   0   4  19      119.33      128.14     19.32 o 
   1   4  19       37.24       33.26     25.51 o 
   2   4  19        3.83       -4.74     16.41 o 
  -4   5  19       80.38       72.53     12.19 o 
  -3   5  19       25.98       20.46     10.76 o 
  -2   5  19      339.66      353.62     26.13 o 
  -1   5  19      100.17       80.53     26.43 o 
   0   5  19        7.14        9.56     16.16 o 
   1   5  19      669.94      773.20     48.04 o 
   2   5  19       12.64      -24.14     24.14 o 
  -4   6  19       11.33        9.31     10.86 o 
  -3   6  19       41.47       41.27     11.09 o 
  -2   6  19        4.66        4.74     11.98 o 
  -1   6  19       18.55       27.92     24.12 o 
   0   6  19        9.44       -7.74     16.80 o 
   1   6  19        0.06        8.17     26.46 o 
   2   6  19        5.51      -18.21     18.21 o 
  -3   7  19       35.54       35.82     10.82 o 
  -2   7  19      193.88      205.67     30.03 o 
  -1   7  19       14.22       15.70     16.60 o 
   0   7  19       10.38       23.68     30.11 o 
   1   7  19      316.00      401.25     52.47 o 
  -3   8  19      103.21      137.52     15.41 o 
  -2   8  19        0.03      -20.30     20.30 o 
  -1   8  19        1.59       -9.30     19.22 o 
   0   8  19        3.38       19.19     19.85 o 
   1   8  19       29.68        2.15     35.69 o 
  -2   9  19      111.58      105.13     20.15 o 
  -1   9  19        6.32        8.14     16.52 o 
   0   9  19       93.45      128.72     22.59 o 
  -4   0  20      106.23       79.26     40.86 o 
  -3   0  20      111.11      130.24     15.23 o 
  -2   0  20        8.26       22.76     19.07 o 
  -1   0  20        5.62       -5.16     41.72 o 
   0   0  20      186.20      217.18     46.02 o 
   1   0  20       25.99       -0.43     35.26 o 
  -4   1  20      145.09      187.55     20.37 o 
  -3   1  20        1.87       -0.38      8.83 o 
  -2   1  20       57.28       81.62     11.92 o 
  -1   1  20      145.97      178.84     43.67 o 
   0   1  20      178.42      153.63     33.90 o 
   1   1  20      169.45      195.16     33.88 o 
  -3   2  20       22.06       23.53     11.00 o 
  -2   2  20        2.16        4.54     10.46 o 
  -1   2  20       15.07       -3.86     17.53 o 
   0   2  20        6.19       18.01     28.37 o 
   1   2  20      171.66      148.39     34.19 o 
  -3   3  20        8.55       12.35     11.24 o 
  -2   3  20       21.64       15.08     13.48 o 
  -1   3  20       14.22       44.79     17.01 o 
   0   3  20       40.02       36.42     28.81 o 
   1   3  20      207.95      250.72     35.58 o 
  -3   4  20        3.78        0.91     11.13 o 
  -2   4  20       47.25       62.74     14.46 o 
  -1   4  20       33.55       34.60     17.40 o 
   0   4  20       24.09        4.47     25.99 o 
   1   4  20       51.02       65.79     30.56 o 
  -3   5  20       18.26       17.15     11.26 o 
  -2   5  20        1.50        5.20     15.77 o 
  -1   5  20       29.50        9.65     17.13 o 
   0   5  20       81.45       72.27     30.03 o 
  -2   6  20       35.22       50.18     19.39 o 
  -1   6  20        0.81       -2.38     18.00 o 
   0   6  20       11.93       16.94     52.47 o 
  -1   7  20        3.99       18.85     21.37 o 
  -1   1  21       13.69      -33.54     40.21 o 
                                                 
